# Supplementary material for: Breast tumors from CHEK2 1100delC-mutation carriers: genomic landscape and clinical implications
Source: Breast Cancer Res. 2011 Sep 20;13(5):R90. doi: 10.1186/bcr3015 (PMC3262202; doi:10.1186/bcr3015)
Supplement: Additional file 7 — The 862 differentially expressed genes. Gene identifiers (ID), chromosomal locations, fold change (FC), P value, and Benjamini-Hochberg (BH) multiple testing corrected P value. [file bcr3015-S7.CSV]

Additional file 7. 862 differentially expressed genes. Gene identifiers (ID), chromosomal locations, fold change (FC), p-value and Benjamini-Hochberg (BH) multiple testing corrected p-value.
ID	chromosome	start	end	symbol	Ensembl gene ID	Entrez gene ID	Name	FC	p-value	BH p-value
H200013661	5	148766633	148788430	CR933654	-	-	Homo sapiens mRNA; cDNA DKFZp586C0721 (from clone DKFZp586C0721	3.359412595	5.07E-06	0.055237355
H200014639	1	86707113	86738560	CLCA1	ENSG00000016490	1179	Chloride channel, calcium activated, family member 1	1.817827608	6.86E-06	0.055237355
H300008620	2	11156576	11157639	FLJ33534	-	285150	(oligoType=I transCount=1 RefSeq=NULL) NULL	1.313838831	3.44E-05	0.184657989
H200009253	11	131285921	131711925	HNT	-	-	Neurotrimin	1.950086877	4.70E-05	0.189054053
H300004375	11	74477444	74478406	OR2AT4	ENSG00000171561	341152	(oligoType=I transCount=1 RefSeq=NULL) NULL	1.597700804	5.96E-05	0.192085909
H300009322	1	246617532	246618459	OR2T6	ENSG00000198104	254879	(oligoType=I transCount=1 RefSeq=NULL) SEVEN TRANSMEMBRANE HELI	1.349082711	7.90E-05	0.211949649
H300009603	11	48241988	48242905	OR4X1	ENSG00000176567	390113	(oligoType=I transCount=1 RefSeq=NULL) SEVEN TRANSMEMBRANE HELI	1.241604106	0.000146795	0.295499316
H300004910	19	14852239	14853167	OR7A17	ENSG00000185385	26333	(oligoType=I transCount=1 RefSeq=NULL) BC62940_1 (FRAGMENT)	1.36560898	0.000181899	0.29613574
H200008706	19	56272965	56279314	KLK14	ENSG00000129437	43847	Kallikrein 14	2.973636864	0.00023448	0.343278868
H200005361	1	172060580	172094305	DARS2	ENSG00000117593	55157	Hypothetical protein FLJ10514	0.776320633	0.000284441	0.377349195
H200014637	8	143542378	143623369	BAI1	ENSG00000181790	575	Brain-specific angiogenesis inhibitor 1	1.308310024	0.000304616	0.377349195
H300009514	11	5400006	5400959	OR51Q1	ENSG00000167360	390061	(oligoType=I transCount=1 RefSeq=NULL) SEVEN TRANSMEMBRANE HELI	1.189750574	0.000394246	0.449978413
H200016096	22	28988819	28992840	OSM	ENSG00000099985	5008	Oncostatin M	1.807320123	0.000441553	0.449978413
H300009867	7	136653878	136662240	AK094915	-	-	(oligoType=I transCount=1 RefSeq=NULL) NULL	1.340679744	0.000458574	0.449978413
H200009088	19	63180258	63206526	ZNF606	ENSG00000166704	80095	Hypothetical protein FLJ14260	1.44243895	0.000522376	0.449978413
H300002284	7	142885087	142886011	TAS2R41	ENSG00000221855	259287	(oligoType=I transCount=1 RefSeq=NULL) NULL	1.180562533	0.000523317	0.449978413
H200012533	17	34473082	34561298	PLXDC1	ENSG00000161381	57125	Tumor endothelial marker 7 precursor	1.356739885	0.000537873	0.449978413
H200017290	6	116704438	116707973	TSPYL1	ENSG00000189241	7259	TSPY-like	1.279084541	0.000588128	0.449978413
H200014638	16	67328695	67426945	CDH1	ENSG00000039068	999	Cadherin 1, type 1, E-cadherin (epithelial)	1.670644721	0.000624222	0.449978413
H200015545	2	10628344	10747549	NOL10	ENSG00000115761	79954	Hypothetical protein FLJ14075	1.348597087	0.000652238	0.449978413
H200005187	12	6471578	6472718	MRPL51	ENSG00000111639	51258	Mitochondrial ribosomal protein L51	0.758503708	0.000666574	0.449978413
H300007687	1	156953583	156954577	OR6K3	ENSG00000203757	391114	(oligoType=I transCount=1 RefSeq=NULL) SEVEN TRANSMEMBRANE HELI	1.261081529	0.000671121	0.449978413
H200012367	4	147250058	147262515	BC033400	-	-	Homo sapiens cDNA FLJ32671 fis, clone TESTI1000128	1.2343655	0.000710798	0.449978413
H300001054	13	77451901	77466909	AK090854	-	-	(oligoType=I transCount=1 RefSeq=NULL) NULL	1.213803231	0.000726493	0.449978413
H200019020	15	88418750	88420773	AK055981	-	-	Homo sapiens mRNA full length insert cDNA clone EUROIMAGE 26539	1.304594043	0.000792937	0.47294293
H300000120	1	33752195	34404030	CSMD2	ENSG00000121904	114784	(oligoType=I transCount=1 RefSeq=NULL) DJ947L8.1.7 (NOVEL CUB D	1.173314708	0.001032555	0.592957517
H200010306	12	55808548	55893392	LRP1	ENSG00000123384	4035	Low density lipoprotein-related protein 1 (alpha-2-macroglobuli	0.817034044	0.001107032	0.592957517
H200010574	6	33773323	33787482	C6orf125	ENSG00000137288	84300	Hypothetical protein MGC14833	0.786112537	0.00110786	0.592957517
H300005662	19	60823918	60827753	LOC147808	-	-	(oligoType=I transCount=1 RefSeq=NULL) NULL	1.241657773	0.001141436	0.592957517
H200014434	1	20311027	20318595	PLA2G2D	ENSG00000117215	26279	Phospholipase A2, group IID	3.797583985	0.001218817	0.606035134
H300021397	15	73728402	73738021	SH3PX3	-	-	(oligoType=C transCount=2 RefSeq=NM_153271) NULL	1.17022192	0.0012716	0.606035134
H200006211	6	144303129	144371234	PLAGL1	ENSG00000118495	5325	Pleiomorphic adenoma gene-like 1	1.317163678	0.001279508	0.606035134
H200017624	16	65525847	65536493	CES2	ENSG00000172831	8824	Carboxylesterase 2 (intestine, liver)	1.230087085	0.001319459	0.607101763
H200009462	7	101861027	101876168	C7orf19	-	-	CAP-binding protein complex interacting protein 2	0.849938268	0.001425769	0.624528012
H200017497	17	59924835	59925963	AL133585	-	-	Homo sapiens mRNA; cDNA DKFZp434E109 (from clone DKFZp434E109)	1.24171671	0.001473411	0.624528012
H300004435	18	50924132	50942535	AK093940	-	-	(oligoType=I transCount=1 RefSeq=NULL) NULL	1.312840643	0.001532338	0.624528012
H300004636	17	8183912	8190088	ODF4	ENSG00000184650	146852	(oligoType=I transCount=1 RefSeq=NM_153007) OPPO 1	1.23495814	0.001534498	0.624528012
H300000087	12	54011751	54012686	OR6C3	ENSG00000205329	254786	(oligoType=I transCount=1 RefSeq=NULL) OLFACTORY RECEPTOR (FRAG	1.255837394	0.001551237	0.624528012
H200007222	12	52391169	52407486	CALCOCO1	ENSG00000012822	57658	KIAA1536 protein	1.257860421	0.001640221	0.644246922
H200001285	15	63658172	63690460	C15orf44	ENSG00000138614	81556	Hypothetical protein DKFZp564O1664	0.881672565	0.001856134	0.702807272
H300003073	8	79608681	79633293	BC036404	-	-	(oligoType=I transCount=1 RefSeq=NULL) NULL	1.231541822	0.001949585	0.702807272
H200008504	1	171419493	171443094	TNFSF4	ENSG00000117586	7292	Tumor necrosis factor (ligand) superfamily, member 4 (tax-trans	1.305377915	0.001985581	0.702807272
H200012748	2	178187271	178191940	TTC30A	ENSG00000197557	92104	DKFZP564G196 protein	1.358171585	0.002005148	0.702807272
H200020191	20	13221022	13229298	AK074473	-	-	Homo sapiens, clone IMAGE:4252124, mRNA, partial cds	1.389775154	0.002007522	0.702807272
H300008830	14	19735334	19736370	OR11G2	ENSG00000196832	390439	(oligoType=I transCount=1 RefSeq=NULL) OLFACTORY RECEPTOR (FRAG	1.215537958	0.002075623	0.711188045
H200021165	19	40937309	40939770	HSPB6	ENSG00000004776	126393	Homo sapiens cDNA FLJ32389 fis, clone SKMUS1000138, highly simi	1.184231625	0.00214628	0.720076945
H300016624	11	74137560	74231095	RNF169	ENSG00000166439	254225	(oligoType=I transCount=2 RefSeq=NULL) NULL	1.400467838	0.002271754	0.746619065
H200007709	6	29677984	29703726	GABBR1	ENSG00000204681	2550	Gamma-aminobutyric acid (GABA) B receptor, 1	1.282477721	0.002533381	0.802507757
H300004902	9	124369647	124370577	OR1L8	ENSG00000171496	138881	(oligoType=I transCount=1 RefSeq=NULL) SEVEN TRANSMEMBRANE HELI	1.266948026	0.002641468	0.802507757
H200021113	9	138818199	138823121	AK055547	-	-	Homo sapiens cDNA FLJ30985 fis, clone HHDPC2000462	1.248165128	0.002651957	0.802507757
H300009624	4	1377832	1379767	FLJ34443	-	-	(oligoType=I transCount=1 RefSeq=NULL) NULL	1.267929973	0.002660179	0.802507757
H300004510	8	128816946	128820200	MYC	ENSG00000136997	4609	(oligoType=I transCount=1 RefSeq=NULL) ORF 114	1.244339583	0.002785122	0.802507757
H300005887	11	58888507	58889442	OR5AN1	ENSG00000176495	390195	(oligoType=I transCount=1 RefSeq=NULL) SEVEN TRANSMEMBRANE HELI	1.167326186	0.002810268	0.802507757
H200008772	16	4614853	4680972	MGRN1	ENSG00000102858	23295	KIAA0544 protein	1.198090853	0.002817925	0.802507757
H300007791	12	109456619	109505447	PPTC7	ENSG00000196850	160760	(oligoType=I transCount=1 RefSeq=NM_139283) T-CELL ACTIVATION P	1.239539038	0.002840471	0.802507757
H300005612	14	86441877	86458852	BC034577	-	-	(oligoType=I transCount=1 RefSeq=NULL) NULL	1.256581688	0.002924558	0.804570636
H200004869	15	34674386	34889739	C15orf41	ENSG00000186073	84529	Hypothetical protein HH114	1.296268279	0.003057587	0.804570636
H200004036	2	101235809	101253208	C2orf29	ENSG00000158435	55571	Hypothetical protein	0.840906537	0.003064965	0.804570636
H300001210	11	5979858	5980954	OR56A4	ENSG00000183389	120793	(oligoType=I transCount=1 RefSeq=NULL) SEVEN TRANSMEMBRANE HELI	1.213680195	0.003092173	0.804570636
H200015014	19	58260991	58298488	ZNF160	ENSG00000170949	90338	KRAB zinc finger protein KR18	1.192205314	0.003144684	0.804570636
H200010311	23	71341231	71375583	FLJ20105	-	-	Hypothetical protein FLJ20105	0.900868668	0.003250371	0.804570636
H200015544	5	125786999	125857945	GRAMD3	ENSG00000155324	65983	Hypothetical protein FLJ21313	1.398507577	0.00325617	0.804570636
H300011889	8	100094669	100291189	VPS13B	ENSG00000132549	157680	(oligoType=I transCount=2 RefSeq=NM_152564) NULL	1.375669059	0.003325609	0.804570636
H200020451	23	73414933	73429160	AK057701	-	-	Homo sapiens cDNA FLJ33139 fis, clone UTERU1000109	1.171346013	0.003329294	0.804570636
H200019150	16	65206154	65288111	CMTM4	ENSG00000183723	146223	Homo sapiens cDNA FLJ20848 fis, clone ADKA01732	1.272464003	0.003456242	0.804570636
H200006624	2	61558573	61618922	XPO1	ENSG00000082898	7514	Exportin 1 (CRM1 homolog, yeast)	0.839984888	0.003467492	0.804570636
H300012753	17	8646779	8711719	C17orf38	-	-	(oligoType=I transCount=2 RefSeq=NULL) NULL	1.123031763	0.003478693	0.804570636
H200015779	7	117611321	117620114	LSM8	-	-	U6 snRNA-associated Sm-like protein LSm8	0.859737604	0.003553724	0.804570636
H200006172	7	97319377	97339381	ASNS	ENSG00000070669	440	Asparagine synthetase	1.223115862	0.003598441	0.804570636
H200020710	13	45013432	45069199	RP11-351K3.2-001	-	-	Homo sapiens cDNA FLJ32682 fis, clone TESTI2000044, weakly simi	1.956809554	0.003643141	0.804570636
H300009167	6	31129962	31135632	AK094433	-	-	(oligoType=I transCount=1 RefSeq=NULL) NULL	1.289518598	0.003692565	0.804570636
H200020799	13	40605074	40708822	AK056182	-	-	Homo sapiens cDNA FLJ31620 fis, clone NT2RI2003184	1.55022126	0.003697108	0.804570636
H200014776	1	20681471	20685315	CAMK2N1	ENSG00000162545	55450	Hypothetical protein PRO1489	1.375938017	0.003770343	0.809568058
H200003530	19	1226550	1230226	C19orf24	ENSG00000228300; ENSG00000226593	55009	Hypothetical protein FLJ20640	0.715642134	0.004034953	0.810123079
H300006114	14	90178736	90184985	BC028746	-	-	(oligoType=I transCount=1 RefSeq=NULL) NULL	1.380381552	0.004172365	0.810123079
H300002597	2	219606657	219614489	DKFZp434O0527	-	-	(oligoType=I transCount=1 RefSeq=NM_152389) NULL	1.251758658	0.004177033	0.810123079
H200014194	22	21198062	21204613	SUHW1	-	-	Similar to Ovis aries Y chromosome repeat region OY11.1	0.842113641	0.004198131	0.810123079
H200007528	16	70158254	70168496	TAT	ENSG00000198650	6898	Tyrosine aminotransferase	2.979685244	0.004276468	0.810123079
H200021098	5	6501844	6545705	FLJ25076	-	-	Homo sapiens cDNA FLJ25076 fis, clone CBL06117	1.24496662	0.004345852	0.810123079
H200020704	23	27518450	27561833	AK057304	-	-	Homo sapiens cDNA FLJ32742 fis, clone TESTI2001352	1.256454151	0.004354163	0.810123079
H200014095	12	6884212	6893666	LRRC23	ENSG00000010626	10233	B7 protein	0.858164686	0.004541337	0.810123079
H300003417	5	6363553	6390405	FLJ33360	-	401172	(oligoType=I transCount=1 RefSeq=NULL) NULL	1.177168989	0.004585513	0.810123079
H300010041	6	29338458	29339835	LOC651503	-	-	(oligoType=I transCount=1 RefSeq=NULL) SEVEN TRANSMEMBRANE HELI	1.162582194	0.004610179	0.810123079
H200010646	1	154449407	154476455	PMF1	ENSG00000160783	11243	Polyamine-modulated factor 1	0.805711328	0.004633616	0.810123079
H200007957	15	93777325	93852080	AK057337	-	-	Homo sapiens cDNA FLJ32775 fis, clone TESTI2002012	1.292536609	0.004641797	0.810123079
H200005024	6	27208799	27211049	HIST1H2AG	ENSG00000196787	8969	H2A histone family, member P	0.848664735	0.004644731	0.810123079
H200019565	12	63393490	63439479	GNS	ENSG00000135677	2799	Homo sapiens, clone IMAGE:4391536, mRNA	0.818395677	0.004659528	0.810123079
H200005146	11	35409951	35503752	DKFZP586H2123	-	-	DKFZP586H2123 protein	1.5678582	0.004740675	0.810123079
H300003255	11	65022409	65030999	DKFZp686B0790	-	-	(oligoType=I transCount=1 RefSeq=NULL) NULL	0.514058839	0.004797445	0.810123079
H300000035	15	70755175	70765543	HIGD2BP	-	-	(oligoType=I transCount=1 RefSeq=NULL) NULL	0.809838164	0.004844296	0.810123079
H300005638	2	186318511	186339521	FSIP2	ENSG00000188738	401024	(oligoType=I transCount=1 RefSeq=NM_173651) NULL	1.901668826	0.004879183	0.810123079
H200020429	1	101227770	101263950	DPH5	ENSG00000117543	51611	CGI-30 protein	0.82534888	0.004884334	0.810123079
H200011616	19	12639886	12641449	C19orf56	ENSG00000105583	51398	PTD008 protein	0.836589935	0.004947927	0.810123079
H300005089	13	45174446	45186694	SPERT	ENSG00000174015	220082	(oligoType=I transCount=1 RefSeq=NM_152719) NULL	1.18203741	0.004959109	0.810123079
H200019546	23	133506122	133508319	MGC16121	-	84848	Hypothetical protein MGC16121	1.243497313	0.004965487	0.810123079
H300009952	3	128394663	128399715	C3orf56	-	285311	(oligoType=I transCount=1 RefSeq=NULL) NULL	1.199635948	0.00503495	0.810123079
H300004500	1	156991229	156992261	OR6K6	ENSG00000180433	128371	(oligoType=I transCount=1 RefSeq=NULL) SEVEN TRANSMEMBRANE HELI	1.231404136	0.005093317	0.810123079
H200017006	8	37820562	37826569	BRF2	ENSG00000104221	55290	BRF2, subunit of RNA polymerase III transcription initiation fa	1.18708957	0.005105588	0.810123079
H200017971	22	16650415	16694635	KIAA0819	-	-	KIAA0819 protein	1.212706006	0.005106791	0.810123079
H200008284	10	5228797	5250910	AKR1C4	ENSG00000198610	1109	Aldo-keto reductase family 1, member C4 (chlordecone reductase;	1.368631978	0.00519716	0.810123079
H200004395	1	29086214	29319545	EPB41	ENSG00000159023	2035	Erythrocyte membrane protein band 4.1 (elliptocytosis 1, RH-lin	0.814919506	0.005201507	0.810123079
H200011068	23	48857289	48867023	GPKOW	ENSG00000068394	27238	T54 protein	0.739161462	0.005244196	0.810123079
H200019195	13	112670049	112670953	BC080517	-	-	Hypothetical protein MGC2780	1.287785818	0.005282099	0.810123079
H300003350	14	57801835	57834603	BC034618	-	-	(oligoType=I transCount=1 RefSeq=NULL) NULL	1.144089263	0.00540181	0.813406242
H200013427	2	38858830	38862608	GEMIN6	ENSG00000152147	79833	Gemin 6	0.878704675	0.005404525	0.813406242
H200006872	9	138954708	138958994	FBXW5	ENSG00000159069	54461	Hypothetical protein similar to mouse Fbw5	0.858466413	0.005484349	0.816890623
H200005022	2	211129582	211252074	CPS1	ENSG00000021826	1373	Carbamoyl-phosphate synthetase 1, mitochondrial	0.699805977	0.005580304	0.816890623
H200008920	18	20294590	20313918	HRH4	ENSG00000134489	59340	Histamine H4 receptor	1.34533894	0.005675173	0.816890623
H200019633	16	85997352	86082961	ZCCHC14	ENSG00000140948	23174	Hypothetical protein MGC14139	1.239254329	0.005675715	0.816890623
H300020823	1	109160054	109201239	C1orf62	-	-	(oligoType=C transCount=2 RefSeq=NM_152763) NULL	1.327699161	0.005681306	0.816890623
H200015783	5	149549712	149570828	SLC6A7	ENSG00000011083	6534	Solute carrier family 6 (neurotransmitter transporter, L-prolin	2.011641553	0.005853555	0.830072158
H300009056	16	22980228	23068092	USP31	ENSG00000103404	57478	(oligoType=I transCount=1 RefSeq=NULL) NULL	1.265377251	0.005962594	0.830072158
H200018898	23	139619597	139624653	RP1-177G6.2	ENSG00000203930	286411	Homo sapiens cDNA FLJ30416 fis, clone BRACE2008708	1.394112797	0.006041004	0.830072158
H200010570	1	57093066	57156482	C8A	ENSG00000157131	731	Complement component 8, alpha polypeptide	0.825633969	0.006084498	0.830072158
H300007727	12	46882388	46883342	OR10AD1	ENSG00000172640	121275	(oligoType=I transCount=1 RefSeq=NULL) SEVEN TRANSMEMBRANE HELI	1.264807781	0.006112639	0.830072158
H200002342	19	16801217	16852164	SIN3B	ENSG00000127511	23309	KIAA0700 protein	1.198724124	0.006165333	0.830072158
H300001660	2	242561506	242568100	AK097934	-	-	(oligoType=I transCount=1 RefSeq=NULL) NULL	1.382154109	0.006228301	0.830072158
H200017773	22	37431752	37459536	GTPBP1	ENSG00000100226	9567	GTP binding protein 1	1.214058859	0.006277937	0.830072158
H200010444	6	31475539	31488216	MICA	ENSG00000204520	4276	MHC class I polypeptide-related sequence A	1.261167019	0.006345411	0.830072158
H200003354	3	38470793	38509635	ACVR2B	ENSG00000114739	93	Activin A receptor, type IIB	0.817219325	0.006467794	0.830072158
H200007055	19	56420146	56435086	CD33	ENSG00000105383	945	CD33 antigen (gp67)	0.896010139	0.00665721	0.830072158
H200017499	12	51837714	51860647	CSAD	ENSG00000139631	51380	Cysteine sulfinic acid decarboxylase-related protein 2	1.275774518	0.006676686	0.830072158
H200019293	12	101038085	101082826	C12orf48	ENSG00000185480	55010	Homo sapiens PNAS-15 mRNA, complete cds	1.257249985	0.006721989	0.830072158
H200014630	17	8003188	8007017	VAMP2	ENSG00000220205	6844	Vesicle-associated membrane protein 2 (synaptobrevin 2)	1.228528247	0.006722454	0.830072158
H200018986	2	86521953	86573349	JMJD1A	-	-	KIAA0742 protein	1.272467555	0.006813505	0.830072158
H300005106	11	43547431	43548521	BC031305	-	-	(oligoType=I transCount=1 RefSeq=NULL) LOC143970	1.173202218	0.006814739	0.830072158
H300019418	1	178190530	178350637	CEP350	ENSG00000135837	9857	(oligoType=C transCount=3 RefSeq=NM_014810) CENTROSOME-ASSOCIAT	0.859239891	0.006836626	0.830072158
H200006083	12	119049398	119116896	GCN1L1	ENSG00000089154	10985	GCN1 general control of amino-acid synthesis 1-like 1 (yeast)	1.152937665	0.006875583	0.830072158
H300007457	12	74071155	74111858	MGC39497	-	-	(oligoType=I transCount=1 RefSeq=NM_152436) NULL	1.189992364	0.006952104	0.830072158
H200016507	16	68705029	68752685	PDPR	ENSG00000090857	55066	Hypothetical protein FLJ10079	1.216090754	0.006976894	0.830072158
H300006279	1	109828083	109836877	ATXN7L2	ENSG00000162650	127002	(oligoType=I transCount=1 RefSeq=NULL) NULL	1.280409849	0.007010727	0.830072158
H300007731	10	122206455	122339357	PPAPDC1A	ENSG00000203805	196051	(oligoType=I transCount=1 RefSeq=NULL) NULL	1.354428328	0.007038722	0.830072158
H300007121	2	217443739	217444607	BC090895	-	-	(oligoType=I transCount=1 RefSeq=NULL) NULL	1.124280013	0.007148517	0.830072158
H200005387	4	68165122	68249453	UBE1L2	-	-	Hypothetical protein FLJ10808	1.23543267	0.007300307	0.830072158
H200010406	8	80685934	80739779	STMN2	ENSG00000104435	11075	Stathmin-like 2	1.185544897	0.007331865	0.830072158
H200004546	17	3746637	3766709	P2RX1	ENSG00000108405	5023	Purinergic receptor P2X, ligand-gated ion channel, 1	1.178062178	0.007397095	0.830072158
H300000870	21	38500119	38502606	DSCR10	-	259234	(oligoType=I transCount=1 RefSeq=NULL) NULL	1.220975874	0.007452021	0.830072158
H200015044	9	85743048	85761483	C9orf64	ENSG00000165118	84267	Hypothetical protein MGC10999	0.871080012	0.00769913	0.830072158
H300002447	12	31064963	31117961	AK096360	-	-	(oligoType=I transCount=1 RefSeq=NULL) NULL	1.572361018	0.007718649	0.830072158
H300002317	1	53352835	53356869	AX748428	-	-	(oligoType=I transCount=1 RefSeq=NULL) NULL	1.323200323	0.007743403	0.830072158
H200000001	8	18293034	18303003	NAT2	ENSG00000156006	10	N-acetyltransferase 2 (arylamine N-acetyltransferase)	1.41556499	0.007755889	0.830072158
H300009570	11	116608613	116661612	DKFZp547C195	-	-	(oligoType=I transCount=1 RefSeq=NULL) NULL	1.130964507	0.007821618	0.830072158
H200010265	4	124537405	124544357	SPRY1	ENSG00000164056	10252	Sprouty homolog 1, antagonist of FGF signaling (Drosophila)	1.206238598	0.007866042	0.830072158
H200000112	2	172672412	172675724	DLX2	ENSG00000115844	1746	Distal-less homeo box 2	0.766732885	0.007921729	0.830072158
H200013442	20	33652035	33658824	C20orf124	-	-	Chromosome 20 open reading frame 124	1.292133888	0.007936072	0.830072158
H200010471	9	4480443	4577469	SLC1A1	ENSG00000106688	6505	Solute carrier family 1 (neuronal/epithelial high affinity glut	0.680287245	0.007958111	0.830072158
H300016009	11	57227764	57236249	MED19	ENSG00000156603	219541	(oligoType=I transCount=2 RefSeq=NM_153450) LUNG CANCER METASTA	1.18401599	0.008000153	0.830072158
H200011770	5	151021206	151046710	SPARC	ENSG00000113140	6678	Secreted protein, acidic, cysteine-rich (osteonectin)	0.548792882	0.0080025	0.830072158
H200005213	1	3394369	3517919	MEGF6	ENSG00000162591	1953	EGF-like-domain, multiple 3	1.324838692	0.008015833	0.830072158
H200004733	4	109188149	109309027	LEF1	ENSG00000138795	51176	Lymphoid enhancer-binding factor 1	0.70881585	0.008133846	0.830072158
H200008549	21	29831126	30234153	GRIK1	ENSG00000171189	2897	Glutamate receptor, ionotropic, kainate 1	0.80882349	0.008177129	0.830072158
H300000586	2	84597089	84665489	FLJ37357	-	-	(oligoType=I transCount=1 RefSeq=NM_173645) NULL	1.197333595	0.008220275	0.830072158
H200007645	11	57285809	57343228	CTNND1	ENSG00000198561	1500	Catenin (cadherin-associated protein), delta 1	1.288136619	0.008387684	0.830072158
H200003578	3	56736485	56810993	ARHGEF3	ENSG00000163947	50650	Rho guanine nucleotide exchange factor (GEF) 3	0.82379164	0.008411862	0.830072158
H200001397	10	80591875	80746279	RAI17	-	-	Retinoic acid induced 17	1.232971077	0.00847192	0.830072158
H200006484	5	40945355	41018796	C7	ENSG00000112936	730	Complement component 7	0.718215513	0.008539821	0.830072158
H200010050	7	6015407	6029990	JTV1	-	-	JTV1 gene	0.859043498	0.008690441	0.830072158
H200016950	18	70471906	70906616	ZNF407	ENSG00000215421	55628	Hypothetical protein FLJ20307	1.142417893	0.00883669	0.830072158
H200018209	19	59652211	59665008	LENG8	ENSG00000167615	114823	KIAA1932 protein	1.297586761	0.008838719	0.830072158
H300007040	9	135616837	135847226	VAV2	ENSG00000160293	7410	(oligoType=I transCount=1 RefSeq=NULL) PP3781	1.151995509	0.008910915	0.830072158
H200020493	19	44662891	44673368	TIMM50	ENSG00000105197	92609	Homo sapiens, Similar to RIKEN cDNA 2810403L02 gene, clone IMAG	0.810366951	0.008950664	0.830072158
H200015785	1	150648342	150653352	CRNN	ENSG00000143536	49860	Chromosome 1 open reading frame 10	1.157000017	0.009010541	0.830072158
H200004140	1	151897823	151900928	SNAPAP	-	-	SNARE associated protein snapin	0.852243943	0.009012667	0.830072158
H300004627	1	6220457	6222089	C1orf211	-	148645	(oligoType=I transCount=1 RefSeq=NM_153709) NULL	1.221041184	0.009072105	0.830072158
H300007460	20	46422099	46432779	BC035164	-	-	(oligoType=I transCount=1 RefSeq=NULL) NULL	1.236111062	0.009127074	0.830072158
H200003372	11	26537155	26538555	CR626511	-	-	Homo sapiens cDNA: FLJ23137 fis, clone LNG08842	1.384250558	0.009132895	0.830072158
H200006318	8	48812028	48813279	CEBPD	ENSG00000221869	1052	CCAAT/enhancer binding protein (C/EBP), delta	1.486066635	0.009231181	0.830072158
H200002188	2	85696793	85729916	USP39	ENSG00000168883	10713	SnRNP assembly defective 1 homolog	0.851543049	0.009265354	0.830072158
H200008879	6	144654565	145215861	UTRN	ENSG00000152818	7402	Homo sapiens cDNA FLJ13613 fis, clone PLACE1010856	1.161991346	0.009280652	0.830072158
H300008406	9	14607032	14683469	ZDHHC21	ENSG00000175893	340481	(oligoType=I transCount=1 RefSeq=NULL) NULL	1.191147719	0.009303232	0.830072158
H200010393	7	116704517	116750579	WNT2	ENSG00000105989	7472	Wingless-type MMTV integration site family member 2	1.274122452	0.009328565	0.830072158
H300009618	4	80111925	80448722	BC036848	-	-	(oligoType=I transCount=1 RefSeq=NULL) NULL	1.349686525	0.009359146	0.830072158
H200020827	4	24138185	24144920	DHX15	ENSG00000109606	1665	Homo sapiens cDNA FLJ31336 fis, clone MAMGL1000178, highly simi	1.139621543	0.009406877	0.830072158
H300004349	16	4624330	4630625	AX748066	-	-	(oligoType=I transCount=1 RefSeq=NULL) NULL	1.199769279	0.009458692	0.830072158
H200016897	7	141136485	141137635	TAS2R5	ENSG00000127366	54429	Taste receptor, type 2, member 5	1.157304527	0.00948975	0.830072158
H300006757	18	3584111	3588350	FLJ35776	-	649446	(oligoType=I transCount=1 RefSeq=NULL) NULL	1.191243242	0.009506805	0.830072158
H200007207	12	67005170	67012350	MDM1	ENSG00000111554	56890	Nuclear protein double minute 1	0.900909274	0.009509199	0.830072158
H200004126	15	62175229	62223484	SNX1	ENSG00000028528	6642	Homo sapiens mRNA; cDNA DKFZp586G1520 (from clone DKFZp586G1520	1.198450031	0.009531308	0.830072158
H200019193	16	65711498	65727712	C16orf70	ENSG00000125149	80262	Hypothetical protein FLJ12076	1.249318956	0.009617602	0.830072158
H200013662	10	24538098	24876777	KIAA1217	ENSG00000120549	56243	Hypothetical protein DKFZp761L0424	1.218714681	0.009633919	0.830072158
H200008162	20	3596620	3610738	ADAM33	ENSG00000149451	80332	A disintegrin and metalloproteinase domain 33	1.205522354	0.009703854	0.830072158
H300002185	3	152934404	152958242	AADACL2	ENSG00000197953	344752	(oligoType=I transCount=1 RefSeq=NULL) NULL	1.201023497	0.009714801	0.830072158
H300001617	19	62672766	62680750	DKFZp686I1569	-	-	(oligoType=I transCount=1 RefSeq=NULL) NULL	1.300322868	0.009729211	0.830072158
H200010238	15	37660571	37676959	THBS1	ENSG00000137801	7057	Thrombospondin 1	1.585092597	0.00985653	0.830072158
H200004783	9	130635213	130684175	CCBL1	ENSG00000171097	883	Cysteine conjugate-beta lyase; cytoplasmic (glutamine transamin	0.842198439	0.009915653	0.830072158
H200021023	21	43186446	43202841	NDUFV3	ENSG00000160194	4731	NADH dehydrogenase (ubiquinone) flavoprotein 3 (10kD)	0.832450927	0.009953582	0.830072158
H300010076	10	134592680	134606054	C10orf93	ENSG00000171811	255352	(oligoType=I transCount=1 RefSeq=NM_173572) NULL	1.195809575	0.009975707	0.830072158
H200007932	9	128716873	129025264	RALGPS1	ENSG00000136828	9649	Ral guanine nucleotide exchange factor RalGPS1A	1.212785236	0.009983941	0.830072158
H200018736	3	109956503	109958820	RETNLB	ENSG00000163515	84666	Colon and small intestine-specific cysteine-rich protein precur	1.43137649	0.010025006	0.830072158
H200014711	10	6284900	6317498	PFKFB3	ENSG00000170525	5209	6-phosphofructo-2-kinase/fructose-2,6-biphosphatase 3	1.316880055	0.010122963	0.830072158
H300006987	23	130505728	130506654	OR13H1	ENSG00000171054	347468	(oligoType=I transCount=1 RefSeq=NULL) SEVEN TRANSMEMBRANE HELI	1.176075763	0.010131643	0.830072158
H200010396	16	65745589	65751313	TRADD	ENSG00000102871	8717	TNFRSF1A-associated via death domain	1.251489574	0.010189941	0.830072158
H200013671	22	29860792	29866469	PLA2G3	ENSG00000100078	50487	Group III secreted phospholipase A2	1.343612981	0.010307013	0.830072158
H300007388	18	49359990	49361424	BC034434	-	-	(oligoType=I transCount=1 RefSeq=NULL) NULL	1.180457807	0.010350031	0.830072158
H200020267	14	64620215	64638980	MAX	ENSG00000125952	4149	Homo sapiens, clone MGC:18164 IMAGE:4155088, mRNA, complete cds	1.153986747	0.010358935	0.830072158
H200005853	5	137543247	137551259	KIF20A	ENSG00000112984	10112	RAB6 interacting, kinesin-like (rabkinesin6)	0.786799652	0.010416388	0.830072158
H300003967	1	35212544	35223513	ZMYM6	ENSG00000163867	9204	(oligoType=I transCount=1 RefSeq=NM_153248) NULL	1.210968181	0.010472846	0.830072158
H200007308	19	49198916	49209912	ZNF230	ENSG00000159882	7773	Homo sapiens cDNA FLJ32303 fis, clone PROST2002527	1.314095582	0.010486515	0.830072158
H200011527	6	143423715	143703132	AIG1	ENSG00000146416	51390	Androgen induced protein	1.209085582	0.010502784	0.830072158
H300021594	11	107848055	107874323	KDELC2	ENSG00000178202	143888	(oligoType=P transCount=3 RefSeq=NM_153705) NULL	0.817085474	0.010516149	0.830072158
H200009904	12	6955608	6996103	OACT5	-	-	Putative protein similar to nessy (Drosophila)	0.848365628	0.010525036	0.830072158
H200017284	22	20603792	20637217	PPM1F	ENSG00000100034	9647	KIAA0015 gene product	1.214556544	0.010649881	0.830072158
H200010611	11	67015815	67028416	PITPNM1	ENSG00000110697	9600	Phosphatidylinositol transfer protein, membrane-associated	0.629022261	0.010750568	0.830072158
H200002601	1	93584065	93600734	DR1	ENSG00000117505	1810	Down-regulator of transcription 1, TBP-binding (negative cofact	0.847401453	0.010786474	0.830072158
H200010344	23	138491595	138552518	MCF2	ENSG00000101977	4168	MCF.2 cell line derived transforming sequence	1.505422766	0.010875995	0.830072158
H300009103	11	55646424	55647363	OR8H3	ENSG00000181761	390152	(oligoType=I transCount=1 RefSeq=NULL) SEVEN TRANSMEMBRANE HELI	1.157044061	0.010876547	0.830072158
H200008330	19	60247522	60272709	RDH13	ENSG00000160439	112724	Homo sapiens, clone MGC:16483 IMAGE:3956119, mRNA, complete cds	1.304609179	0.01091612	0.830072158
H200018061	6	28032997	28033937	OR2B6	ENSG00000124657	26212	Human DNA sequence from clone RP3-408B20 on chromosome 6 Contai	1.188382945	0.010967119	0.830072158
H200008289	1	224615128	224662414	PARP1	ENSG00000143799	142	ADP-ribosyltransferase (NAD+; poly (ADP-ribose) polymerase)	0.764840669	0.011017095	0.830072158
H200007460	9	97245084	97309520	PTCH1	ENSG00000185920	5727	Patched homolog (Drosophila)	1.237175112	0.011069753	0.830072158
H200012787	1	17185039	17210854	ATP13A2	ENSG00000159363	23400	Putative ATPase	1.212525773	0.011305228	0.830072158
H300016951	16	5034124	5055973	MGC45438	-	-	(oligoType=I transCount=2 RefSeq=NULL) NULL	1.168147815	0.011310126	0.830072158
H200005803	8	6900238	6901669	DEFA5	ENSG00000164816	1670	Defensin, alpha 5, Paneth cell-specific	1.107580354	0.01132783	0.830072158
H300007081	6	131190238	131199966	AX747243	-	-	(oligoType=I transCount=1 RefSeq=NULL) NULL	1.468630552	0.011378221	0.830072158
H200019104	8	141601292	141605023	DQ574852	-	-	Homo sapiens mRNA; cDNA DKFZp586J0720 (from clone DKFZp586J0720	1.200530139	0.011568038	0.830072158
H300009905	16	71978207	72012793	BC036646	-	-	(oligoType=I transCount=1 RefSeq=NULL) NULL	1.233369853	0.011577762	0.830072158
H200005492	1	32028611	32054167	SPOCD1	ENSG00000134668	90853	Homo sapiens cDNA FLJ25348 fis, clone TST01415	0.861303304	0.011597938	0.830072158
H200005090	7	50314923	50440292	IKZF1	ENSG00000185811	10320	Zinc finger protein, subfamily 1A, 1 (Ikaros)	1.236132467	0.011867084	0.830072158
H200000984	1	191332222	191341179	GLRX2	ENSG00000023572	51022	Glutaredoxin 2	0.857202399	0.01187361	0.830072158
H200008738	19	2279628	2306099	SPPL2B	ENSG00000005206	56928	Hypothetical protein from EUROIMAGE 42353	1.186587093	0.011926641	0.830072158
H300004571	1	28348448	28392967	PTAFR	ENSG00000169403	5724	(oligoType=I transCount=1 RefSeq=NULL) NULL	1.221508763	0.011973144	0.830072158
H200005966	1	181075073	181123505	DHX9	ENSG00000135829	1660	DEAD/H (Asp-Glu-Ala-Asp/His) box polypeptide 9 (RNA helicase A,	0.852320453	0.012124695	0.830072158
H200016200	2	33804636	33806778	tmp_locus_39	-	-	Homo sapiens cDNA FLJ32908 fis, clone TESTI2005860, moderately	1.264187575	0.012163519	0.830072158
H200002504	12	51979736	51987232	C12orf10	ENSG00000139637	60314	Chromosome 12 open reading frame 10	0.886697744	0.012214401	0.830072158
H200016593	19	1306009	1329427	MUM1	ENSG00000160953	84939	Hypothetical protein FLJ22283	1.206472173	0.012216967	0.830072158
H300008866	11	6745813	6746764	OR2AG2	ENSG00000188124	338755	(oligoType=I transCount=1 RefSeq=NULL) NULL	1.174981756	0.01233364	0.830072158
H200019649	22	29057976	29082913	SF3A1	ENSG00000099995	10291	Splicing factor 3a, subunit 1, 120kD	0.824507594	0.012365165	0.830072158
H200010596	10	44791716	44794263	C10orf10	ENSG00000165507	11067	Decidual protein induced by progesterone	1.375632665	0.012488963	0.830072158
H200012406	16	29892722	29911082	TAOK2	ENSG00000149930	9344	Thousand and one amino acid protein kinase	0.888463587	0.012521028	0.830072158
H200011402	16	65790528	65795427	ELMO3	ENSG00000102890	79767	Engulfment and cell motility 3 (ced-12 homolog, C. elegans)	1.223545298	0.012563015	0.830072158
H200013320	6	3794630	3796549	FAM50B	ENSG00000145945	26240	DNA segment on chromosome 6(unique) 2654 expressed sequence	0.86118806	0.012588962	0.830072158
H200002913	17	53637797	53651665	MKS1	ENSG00000011143	54903	Hypothetical protein FLJ20345	0.833132782	0.012674127	0.830072158
H200006418	5	172504154	172523666	BNIP1	ENSG00000113734	662	BCL2/adenovirus E1B 19kD interacting protein 1	0.908498746	0.012699462	0.830072158
H200006292	3	50217708	50233406	SLC38A3	-	10991	Solute carrier family 38, member 3	1.170811005	0.012753649	0.830072158
H300001235	9	129930647	129932728	LOC389791	-	389791	(oligoType=I transCount=1 RefSeq=NULL) NULL	1.127533557	0.012756741	0.830072158
H200003306	11	64564951	64568875	SAC3D1	ENSG00000168061	29901	Protein predicted by clone 23627	0.83306191	0.01282573	0.830072158
H300005020	2	29138061	29150631	FLJ34931	-	-	(oligoType=I transCount=1 RefSeq=NULL) NULL	0.843685257	0.012829847	0.830072158
H300008742	8	126054732	126060809	ZNF572	ENSG00000180938	137209	(oligoType=I transCount=1 RefSeq=NM_152412) NULL	1.206536315	0.012841498	0.830072158
H300009673	2	242460553	242464647	FLJ33590	-	-	(oligoType=I transCount=1 RefSeq=NULL) NULL	1.218505257	0.012883342	0.830072158
H200002024	14	101899130	102038570	KIAA0329	-	-	KIAA0329 gene product	0.885651651	0.012891696	0.830072158
H200000259	3	58388397	58394594	PDHB	ENSG00000168291	5162	Pyruvate dehydrogenase (lipoamide) beta	0.84320062	0.012897017	0.830072158
H200002629	19	50784864	50787557	GPR4	ENSG00000177464	2828	G protein-coupled receptor 4	0.865047893	0.012911228	0.830072158
H200016529	12	94891272	94914202	HAL	ENSG00000084110	3034	Histidine ammonia-lyase	1.226165984	0.012933574	0.830072158
H200004442	22	28456945	28492969	ZMAT5	ENSG00000100319	55954	Hypothetical protein	0.876726867	0.012981894	0.830072158
H300011300	8	121206532	121453447	COL14A1	ENSG00000187955	7373	(oligoType=I transCount=4 RefSeq=NULL) COLLAGEN TYPE XIV PRECUR	0.639190823	0.013003649	0.830072158
H200001051	12	55708568	55730160	MYO1A	ENSG00000166866	4640	Myosin IA	0.746787651	0.013060238	0.830072158
H200002404	16	88622816	88623810	C16orf3	ENSG00000221819	750	Chromosome 16 open reading frame 3	0.888290547	0.013066687	0.830072158
H200001562	1	44451711	44458938	DMAP1	ENSG00000178028	55929	DNA methyltransferase 1-associated protein 1	0.882609439	0.013092296	0.830072158
H200013395	12	39372624	39750361	CNTN1	ENSG00000018236	1272	Contactin 1	1.36994029	0.013172031	0.83185247
H200015431	5	140547076	140551295	PCDHB9	ENSG00000120324	56127	Protocadherin beta 9	1.252859546	0.013498584	0.84762648
H200003708	11	124114951	124122307	NRGN	ENSG00000154146	4900	Neurogranin (protein kinase C substrate, RC3)	0.872944129	0.013531587	0.84762648
H200019657	11	133444029	133526859	JAM3	ENSG00000166086	83700	Hypothetical protein FLJ14529	1.228606941	0.013657315	0.84762648
H200021163	9	126156368	126161284	CR610374	-	-	Homo sapiens cDNA FLJ32092 fis, clone OCBBF2000846	0.85505551	0.013866606	0.84762648
H200008195	3	185355977	185374007	DVL3	ENSG00000161202	1857	Dishevelled, dsh homolog 3 (Drosophila)	1.141237957	0.014258265	0.84762648
H300002021	2	238714155	238726286	KLHL30	ENSG00000168427	377007	(oligoType=I transCount=1 RefSeq=NULL) NULL	1.462045203	0.014350078	0.84762648
H200006544	12	97511533	97519908	SLC25A3	ENSG00000075415	5250	Solute carrier family 25 (mitochondrial carrier; phosphate carr	0.812249154	0.014367106	0.84762648
H300005109	1	33752195	34404030	CSMD2	ENSG00000121904	114784	(oligoType=I transCount=1 RefSeq=NULL) DJ947L8.1.3 (NOVEL CUB D	1.232372588	0.014400852	0.84762648
H200020355	1	200368599	200380489	ARL8A	ENSG00000143862	127829	Homo sapiens, Similar to hypothetical protein FLJ10702, clone M	1.207967804	0.01442956	0.84762648
H200006066	11	67007096	67015150	AIP	ENSG00000110711	9049	Aryl hydrocarbon receptor interacting protein	0.822796962	0.014443998	0.84762648
H200014021	19	50004177	50016517	BCAM	ENSG00000187244	4059	Lutheran blood group (Auberger b antigen included)	1.241565302	0.014456907	0.84762648
H200014851	12	56442384	56447243	CYP27B1	ENSG00000111012	1594	Cytochrome P450, subfamily XXVIIB (25-hydroxyvitamin D-1-alpha-	1.185946201	0.014516072	0.84762648
H200020397	1	93389998	93418834	TMED5	ENSG00000117500	50999	CGI-100 protein	0.872760029	0.014522086	0.84762648
H200008587	21	44377921	44390033	C21orf33	ENSG00000160221	8209	Chromosome 21 open reading frame 33	0.83607205	0.014526695	0.84762648
H200005930	3	13496823	13521834	HDAC11	ENSG00000163517	79885	Hypothetical protein FLJ22237	1.170066328	0.014567861	0.84762648
H200011914	22	17847415	17888134	CDC45L	-	-	CDC45 cell division cycle 45-like (S. cerevisiae)	0.748175026	0.014583282	0.84762648
H200017280	6	41981070	41996855	TRFP	-	-	TRF-proximal protein	0.85430515	0.014691289	0.84762648
H300002436	1	246167115	246330846	OR2L13	ENSG00000196071	284521	(oligoType=I transCount=1 RefSeq=NULL) NULL	1.147625536	0.014702064	0.84762648
H300018338	10	75246242	75304349	CAMK2G	ENSG00000148660	818	(oligoType=I transCount=4 RefSeq=NULL) CALCIUM/CALMODULIN-DEPEN	1.144217969	0.014704661	0.84762648
H200016609	3	126648184	126721748	SNX4	ENSG00000114520	8723	Sorting nexin 4	0.858736489	0.014810091	0.84762648
H200020794	14	47303906	47333967	AK056212	-	-	Homo sapiens cDNA FLJ31650 fis, clone NT2RI2004079	1.155300954	0.014915719	0.84762648
H200016651	20	21231941	21318463	XRN2	ENSG00000088930	22803	5'-3' exoribonuclease 2	0.857110751	0.014916053	0.84762648
H200018121	12	56405261	56422207	CENTG1	-	-	Centaurin, gamma 1	0.733354297	0.014916519	0.84762648
H200001990	3	102926183	102968871	LRRIQ2	-	-	Hypothetical protein FLJ23047	0.908537518	0.014935581	0.84762648
H200002710	6	153060730	153087329	MYCT1	ENSG00000120279	80177	Homo sapiens cDNA FLJ11550 fis, clone HEMBA1002970	0.809671371	0.014984711	0.84762648
H300007418	11	48284350	48285279	OR4S1	ENSG00000176555	256148	(oligoType=I transCount=1 RefSeq=NULL) SEVEN TRANSMEMBRANE HELI	1.212290674	0.015007287	0.84762648
H300009094	13	30404833	30447151	MGC40178	-	-	(oligoType=I transCount=1 RefSeq=NM_152325) NULL	1.366246471	0.015023887	0.84762648
H300010751	13	35699181	35769977	BC037403	-	-	(oligoType=I transCount=2 RefSeq=NULL) BA251J8.1.1 (NOVEL PROTE	1.223202069	0.015055913	0.84762648
H200015479	19	63125063	63138552	ZNF418	ENSG00000196724	147686	Homo sapiens cDNA FLJ31551 fis, clone NT2RI2001083, moderately	1.426746923	0.01507357	0.84762648
H200007641	7	115637816	115686071	TES	ENSG00000135269	26136	Testis derived transcript (3 LIM domains)	1.22679588	0.015149317	0.84762648
H300020986	23	35847778	35918189	CXorf22	ENSG00000165164	170063	(oligoType=C transCount=2 RefSeq=NM_152632) NULL	1.149191468	0.015338028	0.84762648
H200006171	16	66464499	66475906	RCD-8	-	-	Autoantigen	1.158856712	0.015483677	0.84762648
H200007312	1	31114899	31116976	SDC3	ENSG00000162512	9672	Syndecan 3 (N-syndecan)	1.289478645	0.015502672	0.84762648
H300000587	5	63497426	63704452	RNF180	ENSG00000164197	285671	(oligoType=I transCount=1 RefSeq=NULL) NULL	1.167687755	0.015586284	0.84762648
H200012588	15	49831101	49889634	TMOD2	ENSG00000128872	29767	Tropomodulin 2 (neuronal)	1.26956442	0.01559805	0.84762648
H200002172	16	639363	657830	KIAA1924	-	-	Homo sapiens, clone MGC:4710 IMAGE:3534806, mRNA, complete cds	0.854870145	0.01559961	0.84762648
H200011784	17	4683350	4742134	MINK1	ENSG00000141503	50488	Misshapen/NIK-related kinase	1.132587719	0.015711859	0.84762648
H200018999	16	57055117	57105023	NDRG4	ENSG00000103034	65009	NDRG family member 4	1.144812372	0.015733077	0.84762648
H200017282	19	36457690	36532030	TSHZ3	ENSG00000121297	57616	KIAA1474 protein	1.204477942	0.015768	0.84762648
H200001065	23	109305630	109307670	AK094127	-	-	Hypothetical protein FLJ22679	0.819300675	0.015839319	0.84762648
H200015246	7	139431016	139523210	KIAA1718	-	-	KIAA1718 protein	1.183324292	0.015842763	0.84762648
H200001883	7	44571928	44580662	DDX56	ENSG00000136271	54606	Putative nucleolar RNA helicase	0.865790023	0.015904559	0.84762648
H300007776	3	99484421	99485366	OR5H2	ENSG00000197938	79310	(oligoType=I transCount=1 RefSeq=NULL) SEVEN TRANSMEMBRANE HELI	1.185148898	0.015920803	0.84762648
H200008755	6	37558676	37575678	C6orf129	ENSG00000198937	154467	Homo sapiens, Similar to RIKEN cDNA 1110021J02 gene, clone IMAG	0.84090108	0.015946005	0.84762648
H200003032	22	29848960	29860682	PIB5PA	-	-	Phosphatidylinositol (4,5) bisphosphate 5-phosphatase, A	1.350089407	0.015950677	0.84762648
H200019292	12	6598261	6615548	GPR92	-	-	G protein-coupled receptor 92	1.278396164	0.015974054	0.84762648
H300006852	5	121800090	121842681	MGC32805	-	153163	(oligoType=I transCount=1 RefSeq=NULL) LOC153163	1.237619321	0.016077219	0.84762648
H200001640	11	76171932	76186845	LRRC54	-	-	Hypothetical protein, estradiol-induced	1.345888397	0.016142733	0.84762648
H200002449	11	66580896	66596059	RHOD	ENSG00000173156	29984	Ras homolog gene family, member D	0.809720273	0.016175485	0.84762648
H200017301	2	68259492	68333155	PPP3R1	ENSG00000221823	5534	Protein phosphatase 3 (formerly 2B), regulatory subunit B (19kD	1.169751138	0.016242136	0.84762648
H200007286	7	87401637	87664383	ADAM22	ENSG00000008277	53616	A disintegrin and metalloproteinase domain 22	0.86434354	0.01632562	0.84762648
H200006049	4	1664324	1683828	SLBP	ENSG00000163950	7884	Stem-loop (histone) binding protein	0.848027023	0.016325797	0.84762648
H200011780	2	27330944	27339464	SLC30A3	ENSG00000115194	7781	Solute carrier family 30 (zinc transporter), member 3	1.151720789	0.016412242	0.84762648
H200004277	12	67951841	67954404	AK021534	-	-	Homo sapiens cDNA FLJ11472 fis, clone HEMBA1001711	1.20875206	0.016439101	0.84762648
H300008153	10	74323344	74362793	OIT3	ENSG00000138315	170392	(oligoType=I transCount=1 RefSeq=NM_152635) NULL	1.161798415	0.016453105	0.84762648
H200015632	15	74022898	74091840	NRG4	ENSG00000169752	145957	Homo sapiens, Similar to neuregulin 4, clone MGC:22713 IMAGE:40	0.888310725	0.016511657	0.84762648
H200012162	19	47426177	47438576	GSK3A	ENSG00000105723	2931	Glycogen synthase kinase 3 alpha	1.165345826	0.016555178	0.84762648
H200013260	3	190831909	191097756	TP73L	-	-	Tumor protein 63 kDa with strong homology to p53	1.446710864	0.01662499	0.84762648
H200016241	19	59061422	59071494	MYADM	ENSG00000179820	91663	Homo sapiens cDNA FLJ14787 fis, clone NT2RP4000878, highly simi	1.215750692	0.016650381	0.84762648
H300000189	7	156496360	156501878	LOC645249	-	645249	(oligoType=I transCount=1 RefSeq=NULL) NULL	1.148607515	0.016699443	0.84762648
H200005329	3	152494586	152517326	GPR87	ENSG00000138271	53836	G protein-coupled receptor 87	1.231924444	0.016715121	0.84762648
H200005758	8	38007176	38037039	EIF4EBP1	ENSG00000187840	1978	Eukaryotic translation initiation factor 4E binding protein 1	0.800986566	0.016737781	0.84762648
H200006233	11	65576391	65592958	SF3B2	ENSG00000087365	10992	Splicing factor 3b, subunit 2, 145kD	0.831731681	0.016796897	0.847953696
H300001426	5	118993191	118999415	LOC340069	-	-	(oligoType=I transCount=1 RefSeq=NULL) NULL	1.268304999	0.016886471	0.848652005
H300001858	17	6885672	6887966	SLC16A11	ENSG00000174326	162515	(oligoType=I transCount=1 RefSeq=NM_153357) NULL	1.192876824	0.016941611	0.848652005
H200000219	1	24000954	24024536	HMGCL	ENSG00000117305	3155	3-hydroxymethyl-3-methylglutaryl-Coenzyme A lyase (hydroxymethy	0.852194983	0.016968824	0.848652005
H200000519	20	2224674	2269724	TGM3	ENSG00000125780	7053	Transglutaminase 3 (E polypeptide, protein-glutamine-gamma-glut	0.860997351	0.017030604	0.849104792
H300002141	2	170514547	170648883	ZNF650	-	-	(oligoType=I transCount=1 RefSeq=NM_172070) SIMILAR TO F10G7.10	1.151945397	0.017130258	0.849195216
H300000571	20	43691798	43693244	WFDC10A	ENSG00000180305	140832	(oligoType=I transCount=1 RefSeq=NM_080753) PUTATIVE PROTEASE I	1.192608678	0.017137882	0.849195216
H300014706	4	77453216	77547482	FLJ25770	-	-	(oligoType=I transCount=2 RefSeq=NULL) NULL	1.157805724	0.017223342	0.850811969
H200002070	2	96295610	96303619	WDR39	-	-	WD40 protein Ciao1	0.866967173	0.017383726	0.854377422
H200015633	10	61080528	61165766	SLC16A9	ENSG00000165449	220963	Homo sapiens mRNA; cDNA DKFZp434H1235 (from clone DKFZp434H1235	1.219999177	0.017401627	0.854377422
H200003457	15	38550504	38552645	D4ST1	-	-	Dermatan-4-sulfotransferase-1	0.865665996	0.017662753	0.8615387
H200021177	8	64243674	64287899	YTHDF3	ENSG00000185728	253943	Homo sapiens cDNA FLJ31657 fis, clone NT2RI2004304, moderately	1.183603861	0.017759648	0.8615387
H200009287	19	63070988	63071952	BC011243	-	-	Ubiquitin UBF-fl	1.51506674	0.017779809	0.8615387
H200009288	23	133731262	133758376	LOC159090	-	-	Homo sapiens cDNA: FLJ23156 fis, clone LNG09609	0.859449053	0.017795131	0.8615387
H200015651	6	127651551	127706418	ECHDC1	ENSG00000093144	55862	Uncharacterized hypothalamus protein HCDASE	0.823206347	0.017854096	0.8615387
H300008144	1	27148647	27159484	C1orf172	ENSG00000175707	126695	(oligoType=I transCount=1 RefSeq=NM_152365) NULL	1.187137148	0.017952378	0.8615387
H200017951	19	1156797	1179434	STK11	ENSG00000118046	6794	Serine/threonine kinase 11 (Peutz-Jeghers syndrome)	1.174974395	0.017953241	0.8615387
H300020528	16	5034124	5055973	MGC45438	-	-	(oligoType=C transCount=2 RefSeq=NM_152459) NULL	1.408441131	0.018039325	0.8615387
H200012952	17	53989038	54124415	TEX14	ENSG00000121101	56155	Testis expressed sequence 14	1.197630075	0.018053702	0.8615387
H300003050	9	124463665	124464746	OR1L1	ENSG00000173679	26737	(oligoType=I transCount=1 RefSeq=NULL) SEVEN TRANSMEMBRANE HELI	1.204953421	0.018158894	0.8615387
H300007635	12	11694054	11939590	ETV6	ENSG00000139083	2120	(oligoType=I transCount=1 RefSeq=NULL) NULL	1.212680954	0.018176815	0.8615387
H200016051	7	99416324	99429524	BC022382	-	-	Homo sapiens PAC clone RP4-604G5 from 7q22-q31.1	1.240743977	0.018441252	0.864998868
H200011511	17	4812016	4831655	CAMTA2	ENSG00000108509	23125	KIAA0909 protein	1.168470708	0.018484054	0.864998868
H200009490	11	101723175	101754604	BIRC2	ENSG00000110330	329	Baculoviral IAP repeat-containing 2	1.180538136	0.018540754	0.864998868
H200005816	12	47247734	47250096	LALBA	ENSG00000167531	3906	Lactalbumin, alpha-	1.236839668	0.018674742	0.864998868
H200012192	10	29118246	29124908	BC028422	-	-	Homo sapiens mRNA; cDNA DKFZp434F083 (from clone DKFZp434F083)	0.854660778	0.018739417	0.864998868
H300005782	11	5714322	5715297	OR56B1	ENSG00000181023	387748	(oligoType=I transCount=1 RefSeq=NULL) SEVEN TRANSMEMBRANE HELI	1.240188591	0.0187659	0.864998868
H200009886	7	95050748	95063861	PDK4	ENSG00000004799	5166	Pyruvate dehydrogenase kinase, isoenzyme 4	0.724671352	0.018909806	0.864998868
H200019944	3	123623437	123716474	KPNA1	ENSG00000114030	3836	Karyopherin alpha 1 (importin alpha 5)	1.161092993	0.018965327	0.864998868
H200003110	23	53417796	53466343	SMC1L1	-	-	Homo sapiens cDNA FLJ31746 fis, clone NT2RI2007334	0.876372553	0.01907659	0.864998868
H200004571	16	31036487	31050206	MYST1	ENSG00000103510	84148	Histone acetyltransferase MYST1	0.876343102	0.019112492	0.864998868
H200014281	3	9774032	9786661	CAMK1	ENSG00000134072	8536	Calcium/calmodulin-dependent protein kinase I	1.258523133	0.019116975	0.864998868
H200015949	6	29501260	29503488	OR11A1	ENSG00000204694	26531	Olfactory receptor, family 11, subfamily A, member 1	1.200657128	0.019131144	0.864998868
H200003838	3	33404834	33456874	UBP1	ENSG00000153560	7342	Upstream binding protein 1 (LBP-1a)	1.18831207	0.019200452	0.864998868
H200015679	12	68923043	69035039	CNOT2	ENSG00000111596	4848	CCR4-NOT transcription complex, subunit 2	1.15385682	0.019210791	0.864998868
H200015497	1	178118042	178155834	TOR1AIP1	ENSG00000143337	26092	DKFZP586G011 protein	0.852187337	0.019214397	0.864998868
H200005349	1	222481659	222584495	NVL	ENSG00000143748	4931	Nuclear VCP-like	0.841447816	0.019252144	0.864998868
H200015708	6	149929220	149953760	C6orf72	ENSG00000055211	116254	Homo sapiens, clone MGC:22821 IMAGE:3686673, mRNA, complete cds	1.129941581	0.019283355	0.864998868
H300020980	7	141182554	141187690	LOC136242	-	-	(oligoType=C transCount=2 RefSeq=NULL) NULL	1.1709096	0.019336785	0.864998868
H200005127	3	16949585	17107089	PLCL2	ENSG00000154822	23228	Phospholipase C, epsilon 2	1.115470283	0.019468264	0.865300052
H200010031	17	64482368	64568731	ABCA9	ENSG00000154258	10350	Homo sapiens ATP-binding cassette A9 mRNA, complete cds	1.350253909	0.019504714	0.865300052
H300016338	19	12196500	12266637	GIOT-2	-	-	(oligoType=I transCount=3 RefSeq=NULL) ZINC FINGER PROTEIN 44 (	1.15825661	0.019615924	0.866684737
H200008384	2	172349126	172458979	SLC25A12	ENSG00000115840	8604	Solute carrier family 25 (mitochondrial carrier, Aralar), membe	0.86268896	0.019643562	0.866684737
H200007318	17	37132416	37144424	HAP1	ENSG00000173805	9001	Huntingtin-associated protein 1 (neuroan 1)	1.172960921	0.019700425	0.866818714
H200010783	15	83228916	83290030	SLC28A1	ENSG00000156222	9154	Solute carrier family 28 (sodium-coupled nucleoside transporter	0.897955203	0.019807653	0.869161979
H200006101	4	155744736	155753352	FGG	ENSG00000171557	2266	Fibrinogen, gamma polypeptide	1.251250877	0.020076471	0.870539101
H200005939	12	54364622	54387894	ITGA7	ENSG00000135424	3679	Integrin, alpha 7	1.253103715	0.020076583	0.870539101
H300001573	7	54577641	54587717	MGC33530	-	-	(oligoType=I transCount=1 RefSeq=NULL) NULL	1.187851346	0.020114438	0.870539101
H300021551	11	60139799	60211197	C11orf64	-	283197	(oligoType=C transCount=2 RefSeq=NULL) NULL	1.248478783	0.020120768	0.870539101
H200012155	3	198153941	198154811	LOC152217	-	152217	Homo sapiens, clone IMAGE:3357862, mRNA, partial cds	0.850457119	0.020127303	0.870539101
H200010645	14	73821732	73839512	ABCD4	ENSG00000119688	5826	ATP-binding cassette, sub-family D (ALD), member 4	1.143324929	0.020203018	0.870539101
H300009708	11	5522367	5523329	OR52H1	ENSG00000181616	390067	(oligoType=I transCount=1 RefSeq=NULL) SEVEN TRANSMEMBRANE HELI	1.163573033	0.020217438	0.870539101
H200002425	13	50381927	50428901	FLJ11712	-	-	Hypothetical protein FLJ11712	0.881118841	0.020359486	0.87431778
H200009824	17	72245377	72286931	ET	-	-	Hypothetical protein ET	0.875110232	0.020432862	0.87513514
H200002258	2	172487203	172556845	HAT1	ENSG00000128708	8520	Histone acetyltransferase 1	0.854650118	0.020569683	0.875970984
H300010274	9	25666393	25668856	TUSC1	ENSG00000198680	286319	(oligoType=I transCount=1 RefSeq=NULL) NULL	1.163872096	0.020612956	0.875970984
H200000097	19	62817641	62825448	ZNF134	ENSG00000213762	7693	Zinc finger protein 134 (clone pHZ-15)	1.221659742	0.020632484	0.875970984
H200014131	18	5279378	5283313	ZFP161	ENSG00000198081	7541	Zinc finger protein 161 homolog (mouse)	0.897726089	0.020729594	0.875970984
H200007236	8	125392339	125454121	TMEM65	ENSG00000164983	157378	Homo sapiens, clone IMAGE:4278205, mRNA, partial cds	1.176687028	0.02080243	0.875970984
H200011189	1	153571676	153798948	ASH1L	ENSG00000116539	55870	Hypothetical protein ASH1	0.82186008	0.020838918	0.875970984
H200015217	19	46904369	46926276	CEACAM5	ENSG00000105388	1048	Carcinoembryonic antigen-related cell adhesion molecule 5	1.532082189	0.021009934	0.875970984
H200010581	12	122508603	122516889	U1SNRNPBP	-	-	U1-snRNP binding protein homolog (70kD)	0.889859235	0.021013466	0.875970984
H200004545	19	49108620	49121398	ZNF45	ENSG00000124459	7596	Zinc finger protein 45 (a Kruppel-associated box (KRAB) domain	0.887489703	0.021097453	0.875970984
H200005344	11	60626542	60651897	CD5	ENSG00000110448	921	CD5 antigen (p56-62)	0.868604993	0.021111623	0.875970984
H200016649	12	64869283	64928652	IRAK3	ENSG00000090376	11213	Interleukin-1 receptor-associated kinase M	1.277769717	0.021166174	0.875970984
H200014070	4	74520796	74540356	AFP	ENSG00000081051	174	Alpha-fetoprotein	0.667628184	0.021200517	0.875970984
H200015839	19	57309465	57335003	ZNF616	ENSG00000204611	90317	Homo sapiens cDNA: FLJ21781 fis, clone HEP00223	1.160352494	0.021239834	0.875970984
H200004204	4	158216787	158312298	GLRB	ENSG00000109738	2743	Glycine receptor, beta	0.868197525	0.021266158	0.875970984
H200010360	20	20296764	20299590	INSM1	ENSG00000173404	3642	Insulinoma-associated 1	1.222158179	0.021354166	0.875970984
H200010521	2	173308852	173625861	RAPGEF4	ENSG00000091428	11069	CAMP-regulated guanine nucleotide exchange factor II	1.232940116	0.021369071	0.875970984
H200019334	16	55075798	55111696	BBS2	ENSG00000125124	583	Bardet-Biedl syndrome 2	1.094889015	0.021580662	0.875970984
H200012828	20	17422550	17459974	BFSP1	ENSG00000125864	631	Beaded filament structural protein 1, filensin	0.811345856	0.02161356	0.875970984
H200020257	12	53534565	53538439	SBEM	-	-	Small breast epithelial mucin	3.093732637	0.021654967	0.875970984
H300006180	19	53674917	53677383	pp9943	-	-	(oligoType=I transCount=1 RefSeq=NULL) NULL	1.250740112	0.021698827	0.875970984
H300006499	17	21828190	21837197	BC039120	-	-	(oligoType=I transCount=1 RefSeq=NULL) NULL	1.242233855	0.021701411	0.875970984
H200013611	19	58733144	58775335	ZNF331	ENSG00000130844	55422	Zinc finger protein 331; zinc finger protein 463	1.230307839	0.021823043	0.875970984
H200015886	19	62774745	62782055	ZNF416	ENSG00000083817	55659	Hypothetical protein FLJ20557	1.235948522	0.021823407	0.875970984
H200021086	1	154700143	154737153	MEF2D	ENSG00000116604	4209	MADS box transcription enhancer factor 2, polypeptide D (myocyt	1.211494521	0.022005959	0.875970984
H200014250	20	34667580	34674372	C20orf24	ENSG00000101084	55969	Chromosome 20 open reading frame 24	1.376050717	0.022019615	0.875970984
H200007966	9	78569173	78592305	AF103907	-	-	Prostate cancer antigen 3	1.173273502	0.022025857	0.875970984
H200015936	7	100792841	100989024	EMID2	ENSG00000160963	136227	Homo sapiens mRNA for putative emu2 protein	1.233044155	0.022112458	0.875970984
H200003428	14	63220688	63264509	SGPP1	ENSG00000126821	81537	Sphingosine-1-phosphatase	1.194847393	0.022176769	0.875970984
H200009522	23	152619146	152643081	BCAP31	ENSG00000185825	10134	Accessory proteins BAP31/BAP29	0.802261976	0.022193279	0.875970984
H200004753	5	161206982	161258990	GABRA1	ENSG00000022355	2554	Gamma-aminobutyric acid (GABA) A receptor, alpha 1	0.781003421	0.022218858	0.875970984
H300003113	2	197212600	197305775	FLJ39660	-	-	(oligoType=I transCount=1 RefSeq=NULL) NULL	1.221671577	0.02226422	0.875970984
H300006648	7	99555200	99561062	MGC40499	-	-	(oligoType=I transCount=1 RefSeq=NM_152755) NULL	1.140891614	0.022307979	0.875970984
H200018815	19	62703120	62711320	MGC4728	-	-	Homo sapiens cDNA FLJ32647 fis, clone SYNOV2001374, moderately	1.192522284	0.022320928	0.875970984
H200012351	15	41437661	41449550	ZNF690	-	-	Homo sapiens cDNA FLJ13463 fis, clone PLACE1003454	0.881294425	0.022405111	0.875970984
H200014125	15	62578671	62765317	ZNF609	ENSG00000180357	23060	KIAA0295 protein	1.143227653	0.022419975	0.875970984
H300012669	1	165456766	165651941	POU2F1	ENSG00000143190	5451	(oligoType=I transCount=4 RefSeq=NULL) OCTAMER-BINDING TRANSCRI	1.223444067	0.022427522	0.875970984
H200003382	1	168088854	168129661	SCYL3	ENSG00000000457	57147	Hypothetical protein LOC57147	0.804411068	0.022479898	0.875970984
H300009871	11	6475106	6498664	C11orf47	-	-	(oligoType=I transCount=1 RefSeq=NULL) NULL	1.226648584	0.022525093	0.875970984
H300002997	23	19844040	19898303	CXorf23	ENSG00000173681	256643	(oligoType=I transCount=1 RefSeq=NULL) NULL	1.147708132	0.022583115	0.875970984
H200005419	7	65178210	65195756	ASL	ENSG00000126522	435	Argininosuccinate lyase	0.864141284	0.022628163	0.875970984
H200002245	22	43966786	43987011	C22orf9	ENSG00000100364	23313	KIAA0930 protein	0.858957629	0.022684283	0.876037637
H200011531	1	36693959	36702556	MRPS15	ENSG00000116898	64960	Mitochondrial ribosomal protein S15	0.802316463	0.023051883	0.879531031
H200012868	17	46421899	46479829	SPAG9	ENSG00000008294	9043	Sperm associated antigen 9	1.190628832	0.023054508	0.879531031
H300009595	12	53809819	53810826	OR9K2	ENSG00000170605	441639	(oligoType=I transCount=1 RefSeq=NULL) SEVEN TRANSMEMBRANE HELI	1.47937753	0.023096095	0.879531031
H200019835	1	32469847	32478852	LOC339483	-	-	Homo sapiens cDNA FLJ30998 fis, clone HLUNG1000105, weakly simi	1.186667556	0.023204675	0.879531031
H200015751	3	42617150	42665236	NKTR	ENSG00000114857	4820	Natural killer-tumor recognition sequence	1.163543699	0.023255199	0.879531031
H200005607	16	2029816	2037868	NTHL1	ENSG00000065057	4913	Nth endonuclease III-like 1 (E. coli)	0.841033407	0.023260469	0.879531031
H200011191	1	169938782	169977837	VAMP4	ENSG00000117533	8674	Vesicle-associated membrane protein 4	0.853495784	0.023275932	0.879531031
H300006943	14	74968589	75006908	JDP2	ENSG00000140044	122953	(oligoType=I transCount=1 RefSeq=NM_130469) JUN DIMERIZATION PR	1.15196607	0.023293069	0.879531031
H200003556	11	65094518	65095808	SSSCA1	ENSG00000173465	10534	Sjogren's syndrome/scleroderma autoantigen 1	0.823016494	0.023341382	0.879531031
H200004401	7	44968785	44985193	MYO1G	ENSG00000136286	64005	Homo sapiens, clone IMAGE:4766130, mRNA, partial cds	0.774562933	0.023363739	0.879531031
H200013017	12	87929033	87937600	AK055062	-	-	Homo sapiens cDNA FLJ30500 fis, clone BRAWH2000471	0.767606761	0.023411464	0.879531031
H200013232	2	113709583	113741057	DKFZp686E10196	-	-	Homo sapiens mRNA; cDNA DKFZp547P134 (from clone DKFZp547P134)	1.205433725	0.02343013	0.879531031
H200001755	1	154973717	154977547	MRPL24	ENSG00000143314	79590	Mitochondrial ribosomal protein L24	0.803440851	0.023740967	0.885464365
H200010855	11	125258718	125275749	HYLS1	ENSG00000198331	219844	Homo sapiens, clone MGC:9522 IMAGE:3909690, mRNA, complete cds	0.881947855	0.023875742	0.885464365
H200009448	11	65062851	65082006	LTBP3	ENSG00000168056	4054	Latent transforming growth factor beta binding protein 3	0.805342071	0.023913385	0.885464365
H200001459	1	200064910	200120044	IPO9	ENSG00000198700	55705	Hypothetical protein FLJ10402	0.837317248	0.023966855	0.885464365
H200000739	1	198787929	198856485	KIF14	ENSG00000118193	9928	KIAA0042 gene product	1.277626698	0.024056309	0.885464365
H200017807	17	3270611	3271576	OR3A3	ENSG00000159961	8392	Olfactory receptor, family 3, subfamily A, member 3	0.859185614	0.024265407	0.885464365
H200014253	8	118880782	119193239	EXT1	ENSG00000182197	2131	Exostoses (multiple) 1	1.149242049	0.024284038	0.885464365
H200014651	10	90955675	90957051	CH25H	ENSG00000138135	9023	Cholesterol 25-hydroxylase	1.180760119	0.024291325	0.885464365
H200019471	5	140874772	140978747	DIAPH1	ENSG00000131504	1729	Homo sapiens cDNA FLJ13283 fis, clone OVARC1001113, highly simi	0.850793949	0.02431261	0.885464365
H200008052	12	106603719	106630387	PWP1	ENSG00000136045	11137	Nuclear phosphoprotein similar to S. cerevisiae PWP1	0.903736453	0.024335268	0.885464365
H200007183	8	143913218	143925263	GML	ENSG00000104499	2765	GPI anchored molecule like protein	1.20178719	0.024402111	0.885464365
H300020017	11	63793877	63808657	BAD	ENSG00000002330	572	(oligoType=C transCount=2 RefSeq=NM_004322) BCL2-ANTAGONIST OF	0.841264369	0.024587969	0.885464365
H200009392	2	18599477	18605381	RDH14	ENSG00000185013	57665	PAN2 protein	0.893043113	0.024742703	0.885464365
H300006529	17	6620295	6631688	FBXO39	ENSG00000177294	162517	(oligoType=I transCount=1 RefSeq=NM_153230) NULL	1.182626603	0.024808517	0.885464365
H200000199	1	42400948	42402982	GUCA2A	ENSG00000197273	2980	Guanylate cyclase activator 2A (guanylin)	0.890876951	0.024845051	0.885464365
H200007537	1	10629856	10779294	CASZ1	ENSG00000130940	54897	Hypothetical protein FLJ20321	0.896339503	0.024858543	0.885464365
H200013663	2	202332427	202353983	ALS2	ENSG00000003393	57679	Homo sapiens ALS2 mRNA, complete cds, short form	1.221782327	0.024865267	0.885464365
H200003195	15	49989077	49991536	CR621610	-	-	Tropomodulin 3 (ubiquitous)	1.243613258	0.024912534	0.885464365
H200021111	17	70244955	70254394	RAB37	ENSG00000172794	326624	Homo sapiens cDNA FLJ32507 fis, clone SMINT1000048, moderately	1.124618727	0.024928895	0.885464365
H300002406	11	6004553	6005510	OR56A1	ENSG00000180934	120796	(oligoType=I transCount=1 RefSeq=NULL) SEVEN TRANSMEMBRANE HELI	1.183297733	0.025060447	0.885464365
H200014968	7	79602075	79686657	GNAI1	ENSG00000127955	2770	Guanine nucleotide binding protein (G protein), alpha inhibitin	1.157276188	0.025204345	0.885464365
H200008024	5	58302467	58918032	PDE4D	ENSG00000113448	5144	Phosphodiesterase 4D, cAMP-specific (phosphodiesterase E3 dunce	0.738966159	0.025253248	0.885464365
H200008700	19	61379200	61388956	GALP	ENSG00000197487	85569	Galanin-like peptide precursor	1.182196212	0.025374725	0.885464365
H200013168	4	186670258	186693639	PDLIM3	ENSG00000154553	27295	Alpha-actinin-2-associated LIM protein	1.228420012	0.025502699	0.885464365
H200005921	10	88718167	88720646	C10orf116	ENSG00000148671	10974	Adipose specific 2	1.740882217	0.025535702	0.885464365
H200004925	4	80051560	80056541	HRIHFB2017	-	-	Homo sapiens cDNA FLJ11663 fis, clone HEMBA1004631	1.200952203	0.025670875	0.885464365
H300015126	17	39280072	39296520	CD300LG	ENSG00000161649	146894	(oligoType=I transCount=2 RefSeq=NM_145273) SIMILAR TO CMRF35 A	1.160675848	0.025687851	0.885464365
H200021274	11	7774096	7775065	OR5P2	ENSG00000183303	120065	Homo sapiens olfactory receptor-like protein JCG3 (JCG3) mRNA,	1.250195486	0.025697059	0.885464365
H200016568	21	36754790	36760595	CLDN14	ENSG00000159261	23562	Claudin 14	1.100924455	0.025746136	0.885464365
H200014026	15	50200414	50259454	GNB5	ENSG00000069966	10681	Guanine nucleotide binding protein (G protein), beta 5	1.115737389	0.025760654	0.885464365
H200011874	9	135120383	135140451	ABO	ENSG00000175164	28	ABO blood group (transferase A, alpha 1-3-N-acetylgalactosaminy	0.83104955	0.025837761	0.885464365
H200007057	20	2390280	2399499	SNRPB	ENSG00000125835	6628	Small nuclear ribonucleoprotein polypeptides B and B1	0.770026463	0.025848566	0.885464365
H200020733	7	121733421	121737367	AK057037	-	-	Homo sapiens cDNA FLJ32475 fis, clone SKNMC2000612	1.215045362	0.025857728	0.885464365
H200014057	16	55321607	55436177	NUP93	ENSG00000102900	9688	KIAA0095 gene product	1.173636777	0.025881036	0.885464365
H200016753	18	50049922	50075090	POLI	ENSG00000101751	11201	Polymerase (DNA directed) iota	1.136140503	0.025897584	0.885464365
H200003165	2	177965730	178112409	AGPS	ENSG00000018510	8540	Alkylglycerone phosphate synthase	0.807408325	0.025953618	0.885464365
H200016982	1	945365	981355	AGRN	ENSG00000188157	375790	Agrin	1.257258748	0.025979431	0.885464365
H200003182	10	102737301	102744148	PEO1	-	-	Chromosome 10 open reading frame 2	0.848787177	0.026086046	0.885464365
H200000111	2	162735447	162808291	FAP	ENSG00000078098	2191	Fibroblast activation protein, alpha	0.716661139	0.026094697	0.885464365
H200012984	9	71848339	72031708	MAMDC2	ENSG00000165072	256691	Homo sapiens, clone MGC:21981 IMAGE:4396073, mRNA, complete cds	1.221916986	0.026127721	0.885464365
H200005959	1	154245463	154257382	SSR2	ENSG00000163479	6746	Signal sequence receptor, beta (translocon-associated protein b	0.797863878	0.026127785	0.885464365
H200005243	9	19039371	19041019	RRAGA	ENSG00000155876	10670	Ras-related GTP-binding protein	0.874248126	0.026130423	0.885464365
H200005442	6	30403018	30419484	TRIM39	ENSG00000204599	56658	Homo sapiens, Similar to ring finger protein 23, clone MGC:2475	1.129358441	0.02613511	0.885464365
H200008292	2	143603432	144242390	ARHGAP15	ENSG00000075884	55843	Uncharacterized bone marrow protein BM046	0.863287397	0.026205415	0.885464365
H200005072	6	46205870	46222237	ENPP4	ENSG00000001561	22875	Ectonucleotide pyrophosphatase/phosphodiesterase 4 (putative fu	0.887090209	0.026219439	0.885464365
H200019345	19	47443561	47451113	ERF	ENSG00000105722	2077	Ets2 repressor factor	1.17116633	0.026222036	0.885464365
H200003596	2	32706632	32899620	FLJ20272	-	-	Hypothetical protein FLJ20272	0.920406508	0.026227428	0.885464365
H200008828	10	98731030	98735574	C10orf12	ENSG00000155640	26148	DKFZP564P1916 protein	0.890991919	0.026293614	0.88584175
H300009389	9	131138623	131140395	AX747401	-	-	(oligoType=I transCount=1 RefSeq=NULL) NULL	1.197286575	0.026414868	0.888068979
H200002444	14	23095070	23098592	THTPA	ENSG00000157306	79178	Hypothetical protein MGC2652	0.893559163	0.026618764	0.888227877
H200001663	16	28456162	28457996	NUPR1	ENSG00000176046	26471	P8 protein (candidate of metastasis 1)	1.369707098	0.026679574	0.888227877
H200014122	2	86684026	86704489	RNF103	ENSG00000115561	7844	Zinc finger protein 103 homolog (mouse)	1.201928687	0.026722832	0.888227877
H200011958	17	17883335	17912443	C17orf39	ENSG00000141034	79018	Hypothetical protein MGC3048	0.8546452	0.026735468	0.888227877
H200018197	19	57807442	57833450	ZNF83	ENSG00000167766	55769	Zinc finger protein 83 (HPF1)	1.221221419	0.026829818	0.888227877
H300002671	5	98132899	98144789	RGMB	ENSG00000174136	285704	(oligoType=I transCount=1 RefSeq=NM_173670) NULL	1.181542557	0.026854848	0.888227877
H200001194	11	73401410	73474579	DKFZp586P0123	-	-	DKFZP586P0123 protein	0.904891658	0.026860841	0.888227877
H200018880	10	61218527	61336314	CCDC6	ENSG00000108091	8030	DNA segment, single copy, probe pH4 (transforming sequence, thy	1.205028751	0.027172862	0.894870701
H200015848	6	36272527	36308541	BRPF3	ENSG00000096070	27154	Bromodomain and PHD finger containing, 3	1.161638295	0.027280853	0.895043705
H300022235	5	41961112	41977420	FBXO4	ENSG00000151876	26272	(oligoType=P transCount=4 RefSeq=NM_012176) F-BOX ONLY PROTEIN	1.1842468	0.027317143	0.895043705
H200005154	9	124743137	124906517	RABGAP1	ENSG00000011454	23637	Rab6 GTPase activating protein (GAP and centrosome-associated)	1.147116775	0.027344852	0.895043705
H300002643	19	53833139	53875294	D87947	-	-	(oligoType=I transCount=1 RefSeq=NULL) NULL	1.170894848	0.027564596	0.900234314
H200005539	18	44319424	44643582	KIAA0427	ENSG00000134030	9811	KIAA0427 gene product	1.217360392	0.027653058	0.900234314
H200011650	1	210672902	210686342	NENF	ENSG00000117691	29937	Secreted protein of unknown function	0.821807463	0.027701365	0.900234314
H200002501	1	179324260	179326602	IER5	ENSG00000162783	51278	Immediate early response 5	0.840539236	0.027852209	0.902478834
H200015712	5	1062167	1091925	NKD2	ENSG00000145506	85409	Naked cuticle homolog 2 (Drosophila)	1.19513335	0.02795359	0.903944993
H200008613	17	76617527	76623096	FLJ90757	-	440465	Homo sapiens cDNA FLJ31993 fis, clone NT2RP7009168	0.910516391	0.028086051	0.903992652
H200017628	1	153470867	153477677	GBA	ENSG00000177628	2629	Glucosidase, beta; acid (includes glucosylceramidase)	0.83860109	0.028158306	0.903992652
H200017325	14	93646831	93652786	IFI27	ENSG00000165949	3429	Interferon, alpha-inducible protein 27	2.018358634	0.028247385	0.903992652
H200013861	4	833065	915975	GAK	ENSG00000178950	2580	Cyclin G associated kinase	1.138968949	0.028279565	0.903992652
H200014320	19	62885216	62892979	ZNF551	ENSG00000204519	90233	Homo sapiens, Similar to zinc finger protein 304, clone MGC:407	1.249341378	0.028469569	0.903992652
H300001187	1	75368246	75370849	AK055631	-	-	(oligoType=I transCount=1 RefSeq=NULL) NULL	1.139385999	0.028813027	0.903992652
H200021137	18	204521	235734	THOC1	ENSG00000079134	9984	Homo sapiens cDNA FLJ30792 fis, clone FEBRA2001004, highly simi	0.646382606	0.028847464	0.903992652
H200012589	22	31238539	31732683	SYN3	ENSG00000185666	8224	Synapsin III	1.228033102	0.028962932	0.903992652
H200003107	23	130235162	130250936	IGSF1	ENSG00000147255	3547	Immunoglobulin superfamily, member 1	0.845297299	0.029032458	0.903992652
H200013028	3	188321434	188339957	RPL39L	ENSG00000163923	116832	Ribosomal protein L39-like	0.856259476	0.02907393	0.903992652
H200000100	1	29011240	29062795	OPRD1	ENSG00000116329	4985	Opioid receptor, delta 1	0.863846572	0.029120566	0.903992652
H200006357	8	30555573	30635280	GTF2E2	ENSG00000197265	2961	General transcription factor IIE, polypeptide 2 (beta subunit,	0.900131915	0.02914554	0.903992652
H200002378	2	138438277	138441483	HNMT	ENSG00000150540	3176	Homo sapiens, Similar to histamine N-methyltransferase, clone M	0.861349591	0.029204409	0.903992652
H200012463	23	141117795	141120742	MAGEC2	ENSG00000046774	51438	Melanoma antigen, family E, 1, cancer/testis specific	0.797411776	0.029254772	0.903992652
H300006108	16	65206154	65288111	CMTM4	ENSG00000183723	146223	(oligoType=I transCount=1 RefSeq=NULL) NULL	1.176722879	0.029334203	0.903992652
H200007863	23	107569809	107827431	COL4A5	ENSG00000188153	1287	Collagen, type IV, alpha 5 (Alport syndrome)	1.259322487	0.029399143	0.903992652
H200013649	8	144522399	144537532	RHPN1	ENSG00000158106	114822	KIAA1929 protein	1.205721798	0.029416682	0.903992652
H200001054	6	43592768	43597222	POLR1C	ENSG00000171453	9533	RNA polymerase I subunit	0.857204281	0.029834255	0.903992652
H200006641	11	56850035	56859927	SSRP1	ENSG00000149136	6749	Structure specific recognition protein 1	0.802630465	0.029903258	0.903992652
H200019498	6	10510424	10523456	TFAP2A	ENSG00000137203	7020	Transcription factor AP-2 alpha (activating enhancer binding pr	1.338302918	0.029971007	0.903992652
H200007584	12	63393490	63439479	GNS	ENSG00000135677	2799	Glucosamine (N-acetyl)-6-sulfatase (Sanfilippo disease IIID)	0.819728646	0.029980352	0.903992652
H300004038	11	6762844	6763795	OR2AG1	ENSG00000170803	144125	(oligoType=I transCount=1 RefSeq=NULL) OLFACTORY RECEPTOR 2AG1	1.159965498	0.029993969	0.903992652
H200004550	4	183482130	183961171	ODZ3	ENSG00000218336	55714	Hypothetical protein FLJ10474	0.818601593	0.029999065	0.903992652
H200001747	9	99706592	99724673	C9orf156	ENSG00000136932	51531	Hypothetical protein	0.891409383	0.030129756	0.903992652
H200007702	20	33677381	33705245	CPNE1	ENSG00000214078	8904	Copine I	0.84281328	0.03017765	0.903992652
H200017079	8	144987905	144996188	NRBP2	ENSG00000185189	340371	Homo sapiens mRNA; cDNA DKFZp434P086 (from clone DKFZp434P086);	1.252195341	0.030277615	0.903992652
H200014729	19	43997903	44014337	ECH1	ENSG00000104823	1891	Enoyl Coenzyme A hydratase 1, peroxisomal	0.822280618	0.030288533	0.903992652
H200013808	2	187916093	188021266	CALCRL	ENSG00000064989	10203	Calcitonin receptor-like	0.813385034	0.030312671	0.903992652
H200014796	7	140042949	140052913	NDUFB2	ENSG00000090266	4708	NADH dehydrogenase (ubiquinone) 1 beta subcomplex, 2 (8kD, AGGG	0.799353651	0.030333751	0.903992652
H200018897	12	29545025	29828959	TMTC1	ENSG00000133687	83857	Homo sapiens cDNA FLJ12927 fis, clone NT2RP2004743	1.154455085	0.030457993	0.903992652
H200013355	4	153676865	153679865	DKFZp434I0714	-	-	Hypothetical protein	1.195823432	0.030467119	0.903992652
H200012826	4	167013859	167244443	TLL1	ENSG00000038295	7092	Tolloid-like 1	1.184305553	0.030479595	0.903992652
H300003908	11	128274677	128280802	C11orf45	ENSG00000174370	219833	(oligoType=I transCount=1 RefSeq=NM_145013) NULL	1.198091472	0.030527236	0.903992652
H300009173	1	41099315	41100605	CITED4	ENSG00000179862	163732	(oligoType=I transCount=1 RefSeq=NM_133467) CBP/P300-INTERACTIN	0.652257619	0.03055388	0.903992652
H200019113	2	85690666	85692663	LOC388969	-	-	Homo sapiens cDNA FLJ14112 fis, clone MAMMA1001683	1.068760805	0.030564457	0.903992652
H200015263	16	67920024	67931014	COG8	ENSG00000213380	84342	Hypothetical protein FLJ22315	1.127306491	0.03057358	0.903992652
H200002093	23	106956115	107057077	MID2	ENSG00000080561	11043	Midline 2	0.825025718	0.030574081	0.903992652
H300001852	11	48223231	48224143	OR4X2	ENSG00000172208	119764	(oligoType=I transCount=1 RefSeq=NULL) SEVEN TRANSMEMBRANE HELI	1.155491607	0.030601867	0.903992652
H200004129	19	60688405	60690747	KLP1	-	-	K562 cell-derived leucine-zipper-like protein 1	1.217810369	0.030630457	0.903992652
H200003244	16	56349631	56393940	KIFC3	ENSG00000140859	3801	Kinesin family member C3	1.248153428	0.030754021	0.903992652
H200001806	1	155003897	155037228	PRCC	ENSG00000143294	5546	Papillary renal cell carcinoma (translocation-associated)	0.851368029	0.03084966	0.903992652
H200010894	7	150376894	150380773	ACCN3	ENSG00000213199	9311	Amiloride-sensitive cation channel 3, testis	1.231481588	0.030856418	0.903992652
H200000826	12	6831583	6846054	USP5	ENSG00000111667	8078	Ubiquitin specific protease 5 (isopeptidase T)	0.878054228	0.031048072	0.903992652
H200017890	2	106076191	106177227	UXS1	ENSG00000115652	80146	Hypothetical protein FLJ23591	0.871631263	0.031120137	0.903992652
H200003595	4	6322477	6355892	WFS1	ENSG00000109501	7466	Wolfram syndrome 1 (wolframin)	1.192505115	0.031162555	0.903992652
H200004451	1	151800210	151804930	S100A2	ENSG00000196754	6273	S100 calcium binding protein A2	1.41630227	0.031189437	0.903992652
H200004680	7	87743686	87774145	STEAP4	ENSG00000127954	79689	Likely ortholog of mouse tumor necrosis-alpha-induced adipose-r	0.751581381	0.031201899	0.903992652
H300006964	1	52588854	52604452	CC2D1B	ENSG00000154222	200014	(oligoType=I transCount=1 RefSeq=NULL) NULL	0.890862431	0.031211088	0.903992652
H200014324	16	3433668	3476964	FLJ14154	-	-	Hypothetical protein FLJ14154	1.165664968	0.031283942	0.903992652
H200012872	19	60794557	60802703	FLJ14768	-	-	Hypothetical protein FLJ14768	1.142592525	0.031396435	0.903992652
H200006942	14	69148065	69251612	KIAA0247	ENSG00000100647	9766	KIAA0247 gene product	1.164342712	0.031515528	0.903992652
H200004726	6	28320468	28327981	ZNF307	-	-	Hypothetical protein P1 p373c6	1.113603326	0.031625271	0.903992652
H200005203	11	27633017	27637249	BDNF	ENSG00000176697	627	Brain-derived neurotrophic factor	0.868741576	0.031631565	0.903992652
H200000887	1	54438427	54456638	MRPL37	ENSG00000116221	51253	Mitochondrial ribosomal protein L37	0.842514491	0.031716384	0.903992652
H200013465	17	64044859	64108690	FAM20A	ENSG00000108950	54757	Hypothetical protein DKFZp434F2322	1.248755234	0.031840125	0.903992652
H300004449	12	6645904	6668086	ZNF384	ENSG00000126746	171017	(oligoType=I transCount=1 RefSeq=NULL) NULL	0.875882834	0.031845902	0.903992652
H200006440	14	57963906	58084594	KIAA0586	ENSG00000100578	9786	KIAA0586 gene product	0.913660511	0.031894258	0.903992652
H200019975	3	193342423	193608706	FGF12	ENSG00000114279	2257	Fibroblast growth factor 12B	1.239819257	0.031963195	0.903992652
H200020168	6	31838751	31840601	C6orf26	ENSG00000228727	401251	NG23 protein	0.86647542	0.032074132	0.903992652
H300008340	10	95643719	95652480	TMEM20	ENSG00000176273	159371	(oligoType=I transCount=1 RefSeq=NM_153226) NULL	1.188659668	0.032101967	0.903992652
H200013956	2	174481504	174537193	SP3	ENSG00000172845	6670	Sp3 transcription factor	1.175999276	0.032110943	0.903992652
H200009977	7	99336722	99355090	TRIM4	ENSG00000146833	89122	Homo sapiens, Similar to tripartite motif protein 4, clone MGC:	0.880310151	0.032156457	0.903992652
H200014678	5	93774446	93838645	KIAA0825	-	-	KIAA0825 protein	1.178158804	0.032175078	0.903992652
H200008385	16	65620550	65692457	CBFB	ENSG00000067955	865	Core-binding factor, beta subunit	1.188787114	0.032176036	0.903992652
H200002787	7	77260981	77265683	TMEM60	ENSG00000135211	85025	DC32	0.896668896	0.032190147	0.903992652
H200011970	1	114249560	114258215	DCLRE1B	ENSG00000118655	64858	DNA cross-link repair 1B (PSO2 homolog, S. cerevisiae)	0.844649167	0.032202711	0.903992652
H200014674	1	12212699	12494683	VPS13D	ENSG00000048707	55187	KIAA0453 protein	1.187111467	0.032249754	0.903992652
H200012534	9	131436703	131444265	ASB6	ENSG00000148331	140459	Hypothetical protein FLJ20548	0.856129505	0.03232416	0.903992652
H200017876	17	71120649	71133903	KIAA1783	-	-	Hypothetical protein FLJ22686	1.224286804	0.032442769	0.903992652
H200006543	3	52207155	52223383	ALAS1	ENSG00000023330	211	Aminolevulinate, delta-, synthase 1	1.153696312	0.032453153	0.903992652
H200017216	17	35502566	35510499	NR1D1	ENSG00000126368	9572	Nuclear receptor subfamily 1, group D, member 1	1.186197443	0.032543203	0.903992652
H200003546	1	154291228	154294923	MAPBPIP	-	-	HSPC003 protein	0.829162457	0.032550455	0.903992652
H200009656	12	4467171	4517898	C12orf4	ENSG00000047621	57102	Chromosome 12 open reading frame 4	0.886398084	0.032579414	0.903992652
H200007941	9	99326257	99403351	TMOD1	ENSG00000136842	7111	Tropomodulin	0.874513414	0.032588454	0.903992652
H200018460	19	53993878	54002861	BCAT2	ENSG00000105552	587	Homo sapiens cDNA FLJ13847 fis, clone THYRO1000852, highly simi	1.19623973	0.03260734	0.903992652
H200019836	19	50407718	50429309	XTP7	-	-	Homo sapiens, clone MGC:16332 IMAGE:3842543, mRNA, complete cds	0.8013562	0.032618994	0.903992652
H200019663	1	202639143	202647542	PPP1R15B	ENSG00000158615	84919	Protein phosphatase 1, regulatory (inhibitor) subunit 15B	0.877097233	0.032644392	0.903992652
H200004815	10	6662506	6666267	AY007155	-	-	Homo sapiens clone CDABP0095 mRNA sequence	1.202716505	0.032679239	0.903992652
H200019155	4	2596956	2704099	C4orf8	-	-	Gene with multiple splice variants near HD locus on 4p16.3	1.121406676	0.03272651	0.903992652
H200006032	2	10497958	10505904	ODC1	ENSG00000115758	4953	Ornithine decarboxylase 1	0.764791211	0.033181167	0.908123133
H200005541	2	71016505	71046068	ATP6V1B1	ENSG00000116039	525	ATPase, H+ transporting, lysosomal (vacuolar proton pump), beta	1.253986899	0.033213763	0.908123133
H200015728	17	37562438	37586822	KCNH4	ENSG00000089558	23415	Potassium voltage-gated channel, subfamily H (eag-related), mem	1.173826772	0.033330209	0.908123133
H300004199	1	153553277	153557959	C1orf104	-	284618	(oligoType=I transCount=1 RefSeq=NM_173639) NULL	1.15305097	0.033341175	0.908123133
H200015222	1	176960922	177152465	RALGPS2	ENSG00000116191	55103	ESTs, Weakly similar to KIAA0351 [H.sapiens]	0.79523366	0.033384227	0.908123133
H200000795	1	36631617	36636080	LSM10	ENSG00000181817	84967	U7 snRNP-specific Sm-like protein LSM10	0.854028313	0.033404454	0.908123133
H200004472	15	30797496	30814158	GREM1	ENSG00000166923	26585	Cysteine knot superfamily 1, BMP antagonist 1	1.433502923	0.033482322	0.908123133
H200012753	4	95438729	95483050	PGDS	-	-	Prostaglandin D2 synthase, hematopoietic	1.265022667	0.033515256	0.908123133
H200011436	1	171950702	172022461	KLHL20	ENSG00000076321	27252	Kelch motif containing protein	0.877095653	0.033530858	0.908123133
H300011121	9	74432656	74641087	TMC1	ENSG00000165091	117531	(oligoType=I transCount=2 RefSeq=NULL) TRANSMEMBRANE COCHLEAR-E	1.144170509	0.033537002	0.908123133
H200019038	2	219792346	219802605	ATG9A	ENSG00000198925	79065	Hypothetical protein FLJ22169	1.155440381	0.033655701	0.908123133
H200005893	22	49311049	49315321	ECGF1	-	-	Endothelial cell growth factor 1 (platelet-derived)	1.440964949	0.033726307	0.908123133
H300001469	20	32755808	32764898	TP53INP2	ENSG00000078804	58476	(oligoType=I transCount=1 RefSeq=NULL) DJ1181N3.1 (SIMILAR TO C	0.874466053	0.03407838	0.908123133
H200008197	9	138876391	138880559	EDF1	ENSG00000107223	8721	Endothelial differentiation-related factor 1	0.775316847	0.034216523	0.908123133
H200000247	19	791984	799175	PRTN3	ENSG00000196415	5657	Proteinase 3 (serine proteinase, neutrophil, Wegener granulomat	0.89117795	0.034248147	0.908123133
H200014999	20	48646921	48686833	C20orf175	-	-	Homo sapiens cDNA FLJ32230 fis, clone PLACE6004464, weakly simi	1.169635798	0.034287888	0.908123133
H200008910	19	62554486	62563075	ZNF304	ENSG00000131845	57343	Zinc finger protein 304	1.218405696	0.034294553	0.908123133
H300009848	11	6177029	6177990	OR52W1	ENSG00000175485	120787	(oligoType=I transCount=1 RefSeq=NULL) SEVEN TRANSMEMBRANE HELI	1.34299864	0.034375336	0.908123133
H200005450	8	124584539	124613564	FBXO32	ENSG00000156804	114907	Homo sapiens cDNA FLJ32424 fis, clone SKMUS2000954, moderately	1.302706147	0.034466648	0.908123133
H200001492	12	6944777	6950152	PHB2	ENSG00000215021	11331	B-cell associated protein	0.813874277	0.034472854	0.908123133
H200006609	3	43303099	43367634	SNRK	ENSG00000163788	54861	KIAA0096 protein	0.868541411	0.034540044	0.908123133
H200016612	17	37864387	37928122	ATP6V0A1	ENSG00000033627	535	ATPase, H+ transporting, lysosomal (vacuolar proton pump) non-c	1.123698234	0.034543283	0.908123133
H200006507	19	7891228	7894134	SNAPC2	ENSG00000104976	6618	Small nuclear RNA activating complex, polypeptide 2, 45kD	0.872243344	0.034651746	0.908123133
H200010643	10	75580970	76139065	ADK	ENSG00000156110	132	Adenosine kinase	1.146565234	0.034718474	0.908123133
H300001618	16	2465147	2493487	KIAA1171	-	-	(oligoType=I transCount=1 RefSeq=NULL) NULL	1.188979808	0.034783215	0.908123133
H200014838	3	20056527	20170898	PCAF	-	-	P300/CBP-associated factor	0.872468979	0.034864197	0.908123133
H200004955	8	50147459	50151195	C8orf22	ENSG00000168333	492307	Homo sapiens, Similar to RIKEN cDNA 2700038C09 gene, clone MGC:	0.910285628	0.03489004	0.908123133
H200012863	6	111037873	111243105	CDC2L6	-	-	KIAA1028 protein	1.136663942	0.034928397	0.908123133
H200013777	23	123307830	123334685	SH2D1A	ENSG00000183918	4068	SH2 domain protein 1A, Duncan's disease (lymphoproliferative sy	0.85445098	0.035035529	0.908123133
H200003756	17	71174993	71215733	SAP30BP	ENSG00000161526	29115	Transcriptional regulator protein	0.867838068	0.035300243	0.908123133
H200012179	23	118606334	118623841	NKRF	ENSG00000186416	55922	Transcription factor NRF	1.142957289	0.035391997	0.908123133
H200011816	11	124122580	124127319	VSIG2	ENSG00000019102	23584	Cortical thymocyte receptor (X. laevis CTX) like	1.218820184	0.035491917	0.908123133
H200013715	16	66484715	66521081	PSKH1	ENSG00000159792	5681	Chymotrypsin-like	1.114685905	0.035510693	0.908123133
H200004905	17	4922477	4940392	ZFP3	ENSG00000180787	124961	Homo sapiens cDNA FLJ30726 fis, clone FCBBF5000261, moderately	0.860841321	0.035514561	0.908123133
H200009599	1	174698929	175078591	PAPPA2	ENSG00000116183	60676	Pregnancy-associated plasma protein-E	1.134692099	0.035635255	0.908123133
H200002016	7	1536893	1549204	MAFK	ENSG00000198517	7975	Homo sapiens, clone MGC:16395 IMAGE:3939387, mRNA, complete cds	0.848635589	0.035639484	0.908123133
H200018176	17	29606408	29608331	CCL2	ENSG00000108691	6347	Small inducible cytokine A2 (monocyte chemotactic protein 1)	1.350019247	0.035650592	0.908123133
H200001814	1	53134492	53159986	ECHDC2	ENSG00000121310	55268	Hypothetical protein FLJ10948	1.367421699	0.035837253	0.908123133
H300004081	19	4608565	4621415	C19orf10	ENSG00000074842	56005	(oligoType=I transCount=1 RefSeq=NULL) NULL	0.78673607	0.035924927	0.908123133
H200006184	8	17824645	17931737	PCM1	ENSG00000078674	5108	Pericentriolar material 1	0.843786135	0.035954187	0.908123133
H200001707	17	34210972	34235115	CCDC49	-	-	Hypothetical protein FLJ20291	1.125105634	0.035965889	0.908123133
H200004585	7	111633878	111771225	ZNF277P	-	-	Zinc finger protein 277	0.895717172	0.035968448	0.908123133
H200010244	2	220087295	220111732	ACCN4	ENSG00000072182	55515	Putative acid-sensing ion channel	0.882462918	0.03598221	0.908123133
H200003130	22	47263951	47533750	FAM19A5	ENSG00000219438	25817	Hypothetical protein	0.872180811	0.036000675	0.908123133
H200006081	10	75427877	75549918	VCL	ENSG00000035403	7414	Vinculin	1.176540093	0.036022667	0.908123133
H200004491	8	90983268	91009268	C8orf1	-	-	Chromosome 8 open reading frame 1	1.137002977	0.03602384	0.908123133
H200018159	9	129618165	129624620	AK057719	-	-	Homo sapiens cDNA FLJ33157 fis, clone UTERU2000393	1.117590053	0.036116386	0.908123133
H200013922	1	9912364	9925413	LZIC	ENSG00000162441	84328	Hypothetical protein MGC15436	0.904530109	0.036277921	0.908123133
H200011042	1	151629132	151630173	S100A8	ENSG00000143546	6279	S100 calcium binding protein A8 (calgranulin A)	1.24381767	0.036302211	0.908123133
H200006706	19	61290543	61324461	LOC126208	-	-	Homo sapiens TTF-I interacting peptide 20 mRNA, partial cds	1.23791267	0.036328158	0.908123133
H200005510	1	178523988	178738102	ACBD6	ENSG00000135847	84320	Hypothetical protein MGC2404	0.852742386	0.036351174	0.908123133
H200014995	1	205168494	205186430	PIGR	ENSG00000162896	5284	Homo sapiens cDNA: FLJ22667 fis, clone HSI08385	2.558384777	0.03637608	0.908123133
H200015439	7	44882418	44891485	PURB	ENSG00000146676	5814	Homo sapiens cDNA FLJ32089 fis, clone OCBBF2000712	1.21546321	0.036602909	0.908123133
H300007035	7	27102267	27106110	BC031342	-	-	(oligoType=I transCount=1 RefSeq=NULL) NULL	1.080423713	0.036682482	0.908123133
H300021260	6	51588103	52060382	PKHD1	ENSG00000170927	5314	(oligoType=C transCount=2 RefSeq=NM_170724) POLYCYSTIC KIDNEY A	1.461704903	0.036689435	0.908123133
H200000040	6	43705256	43716664	MAD2L1BP	ENSG00000124688	9587	Gene predicted from cDNA with a complete coding sequence	0.901516218	0.036927061	0.908123133
H200006111	1	201541286	201545350	BTG2	ENSG00000159388	7832	BTG family, member 2	0.682270933	0.036938959	0.908123133
H200000629	22	17403794	17489967	DGCR2	ENSG00000070413	9993	DiGeorge syndrome critical region gene 2	0.832193786	0.037030963	0.908123133
H300009293	5	77956395	77973741	LHFPL2	ENSG00000145685	10184	(oligoType=I transCount=1 RefSeq=NULL) NULL	1.086217259	0.037141839	0.908123133
H200020070	2	38878378	38956525	DHX57	ENSG00000163214	90957	Homo sapiens cDNA FLJ32861 fis, clone TESTI2003589	0.916759422	0.037165604	0.908123133
H200003669	22	30007586	30018474	MGC17330	-	-	Hypothetical protein MGC17330	1.251066076	0.037252414	0.908123133
H200010703	10	70881231	70937429	TSPAN15	ENSG00000099282	23555	Transmembrane 4 superfamily member (tetraspan NET-7)	1.249453614	0.037304283	0.908123133
H200002691	6	33354863	33364969	WDR46	ENSG00000227057	9277	Chromosome 6 open reading frame 11	0.73788694	0.037340077	0.908123133
H200004193	11	65886568	65895867	SLC29A2	ENSG00000174669	3177	Solute carrier family 29 (nucleoside transporters), member 2	0.85841802	0.037351367	0.908123133
H200011712	21	44033858	44049587	RRP1	ENSG00000160214	8568	DNA segment on chromosome 21 (unique) 2056 expressed sequence	0.912455451	0.037503793	0.908123133
H200011844	14	100362215	100397121	FP504	-	-	Maternally expressed 3	1.367951195	0.037566217	0.908123133
H200017966	17	24065429	24069013	RAB34	ENSG00000109113	83871	RAB34, member RAS oncogene family	0.810545444	0.037669983	0.908123133
H200001691	22	42726505	42896434	PARVB	ENSG00000188677	29780	Parvin, beta	1.177282672	0.037768591	0.908123133
H200019053	2	32244436	32300313	SLC30A6	ENSG00000152683	55676	Homo sapiens cDNA FLJ31101 fis, clone IMR321000266, weakly simi	1.191991786	0.037808664	0.908123133
H200007783	12	2870293	2920560	TULP3	ENSG00000078246	7289	Tubby like protein 3	0.883787006	0.03790254	0.908123133
H200011058	5	72897353	72913550	UTP15	ENSG00000164338	84135	Hypothetical protein FLJ12787	1.206506355	0.037952222	0.908123133
H300010324	3	40493640	40504881	ZNF619	ENSG00000177873	285267	(oligoType=I transCount=1 RefSeq=NM_173656) NULL	1.183963045	0.037979267	0.908123133
H200010654	8	68272450	68418466	ARFGEF1	ENSG00000066777	10565	Brefeldin A-inhibited guanine nucleotide-exchange protein 1	1.179415944	0.038056894	0.908123133
H300010057	3	32255174	32386815	CMTM8	ENSG00000170293	152189	(oligoType=I transCount=1 RefSeq=NULL) NULL	1.240949549	0.038202891	0.908123133
H200014718	12	51194627	51200510	KRT5	ENSG00000186081	3852	Keratin 5 (epidermolysis bullosa simplex, Dowling-Meara/Kobner/	1.723724379	0.038229807	0.908123133
H200012939	2	11715755	11727876	NTSR2	ENSG00000169006	23620	Neurotensin receptor 2	0.921707579	0.038259499	0.908123133
H300002728	23	63321721	63342349	FAM123B	ENSG00000184675	139285	(oligoType=I transCount=1 RefSeq=NM_152424) NULL	1.104609043	0.038273325	0.908123133
H200000758	1	202390570	202402088	REN	ENSG00000143839	5972	Renin	0.812426343	0.038310132	0.908123133
H200012536	19	2220519	2224486	OAZ1	ENSG00000104904	4946	Ornithine decarboxylase antizyme 1	0.808811118	0.038354687	0.908123133
H200005992	6	42820212	42821862	TBCC	ENSG00000124659	6903	Tubulin-specific chaperone c	0.89538829	0.038415072	0.908123133
H200003850	5	44844783	44851371	MRPS30	ENSG00000112996	10884	Mitochondrial ribosomal protein S30	0.679548557	0.038424522	0.908123133
H200015002	6	33365355	33366689	PFDN6	ENSG00000204220	10471	HLA class II region expressed gene KE2	0.807597295	0.038425868	0.908123133
H200007995	23	46962575	46974336	PCTK1	-	-	PCTAIRE protein kinase 1	1.106207428	0.038584238	0.908123133
H300002267	17	50401124	50596448	STXBP4	ENSG00000166263	252983	(oligoType=I transCount=1 RefSeq=NULL) NULL	1.193416246	0.038680891	0.908123133
H200001215	11	65236064	65243650	HTATIP	-	-	HIV-1 Tat interactive protein, 60 kD	0.893961234	0.038681556	0.908123133
H200011146	1	179269761	179291256	MR1	ENSG00000153029	3140	Major histocompatibility complex, class I-like sequence	0.868613138	0.038702716	0.908123133
H200003309	16	29731019	29734603	PRRT2	ENSG00000167371	112476	Homo sapiens, clone MGC:9889 IMAGE:3868330, mRNA, complete cds	1.150125949	0.038748609	0.908123133
H200004103	6	108298215	108386086	SEC63	ENSG00000025796	11231	SEC63 protein	1.155021536	0.038926929	0.908123133
H200012477	1	95220884	95311071	ALG14	ENSG00000172339	199857	Homo sapiens, Similar to RIKEN cDNA 5430428G01 gene, clone MGC:	0.863990114	0.038932137	0.908123133
H200012033	19	62394680	62426024	ZNF264	ENSG00000083844	9422	Zinc finger protein 264	1.257451891	0.039010734	0.908123133
H200018794	6	125346212	125446356	IBRDC1	-	-	Homo sapiens cDNA FLJ25214 fis, clone REC08615	1.190223778	0.039030024	0.908123133
H300006939	14	76667365	76677887	ZDHHC22	ENSG00000177108	283576	(oligoType=I transCount=1 RefSeq=NULL) NULL	0.47139909	0.039122229	0.908123133
H200011627	17	77280811	77284953	MRPL12	ENSG00000183093	6182	Mitochondrial ribosomal protein L12	0.808670281	0.039409048	0.908123133
H200009601	18	10660859	10687814	FAM38B	ENSG00000154864	63895	Hypothetical protein FLJ23403	0.697233695	0.03944295	0.908123133
H200006796	2	136380723	136459692	DARS	ENSG00000115866	1615	Aspartyl-tRNA synthetase	0.84205411	0.039483261	0.908123133
H200020812	15	85921163	85923921	TMEM83	-	-	Homo sapiens cDNA FLJ31461 fis, clone NT2NE2001247	1.181479936	0.039676907	0.908123133
H200015946	6	29119968	29120951	OR2W1	ENSG00000204704	26692	Olfactory receptor, family 2, subfamily W, member 1	1.142520208	0.039764075	0.908123133
H300020292	3	113085499	113177809	PHLDB2	ENSG00000144824	90102	(oligoType=C transCount=2 RefSeq=NM_145753) LL5 BETA	0.845369184	0.039902086	0.908123133
H200005988	10	96082978	96112673	NOC3L	ENSG00000173145	64318	Hypothetical protein FLJ12820	0.912612341	0.039909794	0.908123133
H200010906	13	113124260	113151458	ADPRHL1	ENSG00000153531	113622	Homo sapiens, clone MGC:11146 IMAGE:3838063, mRNA, complete cds	1.129918553	0.039991627	0.908123133
H200012792	7	65630880	65644971	AK024371	-	-	Homo sapiens cDNA FLJ14309 fis, clone PLACE3000221	1.072887022	0.040091839	0.908123133
H200000360	16	66022536	66028953	HSD11B2	ENSG00000176387	3291	Hydroxysteroid (11-beta) dehydrogenase 2	1.12520765	0.040113566	0.908123133
H200008485	10	93673715	93780058	BTAF1	ENSG00000095564	9044	BTAF1 RNA polymerase II, B-TFIID transcription factor-associate	1.132770602	0.04016815	0.908123133
H200015878	19	15699853	15700801	OR10H2	ENSG00000171942	26538	Olfactory receptor, family 10, subfamily H, member 2	1.151188792	0.04023849	0.908123133
H200016704	3	13332736	13436809	NUP210	ENSG00000132182	23225	Hypothetical protein FLJ22389	0.823403938	0.040282007	0.908123133
H200001111	23	47326633	47331133	TIMP1	ENSG00000102265	7076	Tissue inhibitor of metalloproteinase 1 (erythroid potentiating	0.779451277	0.040320338	0.908123133
H200011225	9	124004678	124030840	LHX6	ENSG00000106852	26468	LIM homeobox protein 6	0.786861533	0.040366822	0.908123133
H200004149	6	146906520	146917779	RAB32	ENSG00000118508	10981	RAB32, member RAS oncogene family	0.879687641	0.040440367	0.908123133
H200018854	16	64999927	65003539	AK056683	-	-	Homo sapiens cDNA FLJ32121 fis, clone PEBLM1000083	1.163214036	0.040440797	0.908123133
H200009206	12	123374914	123586102	NCOR2	ENSG00000196498	9612	Nuclear receptor co-repressor 2	1.158059216	0.040487914	0.908123133
H200012200	9	135314951	135325706	C9orf7	ENSG00000160325	11094	Chromosome 9 open reading frame 7	0.906960943	0.040517495	0.908123133
H200000033	16	88214500	88232338	DPEP1	ENSG00000015413	1800	Dipeptidase 1 (renal)	0.913010173	0.040853183	0.908123133
H200012423	9	139062373	139068326	ENTPD2	ENSG00000054179	954	Ectonucleoside triphosphate diphosphohydrolase 2	1.196534221	0.040947039	0.908123133
H300004809	5	158691103	158722420	AK097548	-	-	(oligoType=I transCount=1 RefSeq=NULL) NULL	1.105159528	0.0409892	0.908123133
H200013492	1	26481361	26517343	UBXD5	-	-	Homo sapiens clone CDABP0155 mRNA sequence	0.88853789	0.041017834	0.908123133
H200001627	19	39355310	39412048	LSM14A	ENSG00000105216	26065	DKFZP434D1335 protein	1.102303801	0.041088623	0.908123133
H200005681	3	48448585	48456533	CCDC51	ENSG00000164051	79714	Hypothetical protein FLJ12436	0.868675946	0.041101893	0.908123133
H200005206	1	216525251	216577948	RRP15	ENSG00000067533	51018	CGI-115 protein	0.875648182	0.041105202	0.908123133
H200000799	23	153943095	153952829	MTCP1	ENSG00000214827	4515	Mature T-cell proliferation 1	0.904540602	0.041130125	0.908123133
H200014472	4	1331103	1371732	KIAA1530	ENSG00000163945	57654	KIAA1530 protein	1.133015912	0.041199478	0.908123133
H200010993	21	29318808	29348676	USP16	ENSG00000156256	10600	Ubiquitin specific protease 16	1.137625162	0.041261884	0.908123133
H200002645	9	129226481	129247471	ZNF79	ENSG00000196152	7633	Zinc finger protein 79 (pT7)	0.914747459	0.041295273	0.908123133
H200005052	17	7435271	7458796	FXR2	ENSG00000129245	9513	Fragile X mental retardation, autosomal homolog 2	0.857396876	0.041473219	0.908123133
H200019228	11	118716836	118722580	MFRP	ENSG00000235718	83552	Membrane-type frizzled-related protein	1.176942402	0.041478733	0.908123133
H200012471	3	89239363	89613972	EPHA3	ENSG00000044524	2042	EphA3	0.882352837	0.041506469	0.908123133
H300002261	1	33752195	34404030	CSMD2	ENSG00000121904	114784	(oligoType=I transCount=1 RefSeq=NULL) DJ1007G16.1 (NOVEL SUSHI	1.127263115	0.041581902	0.908123133
H200011987	11	66381548	66384521	LRFN4	ENSG00000173621	78999	Hypothetical protein MGC3103	0.807243518	0.041700651	0.908123133
H300003656	19	47521600	47574761	MEGF8	ENSG00000105429	1954	(oligoType=I transCount=1 RefSeq=NULL) NULL	1.206436251	0.041702704	0.908123133
H300020486	10	120430483	120504748	C10orf46	ENSG00000151893	143384	(oligoType=C transCount=2 RefSeq=NM_153810) NULL	1.165443836	0.04176304	0.908123133
H200016607	3	162284366	162305377	B3GALT3	-	-	UDP-Gal:betaGlcNAc beta 1,3-galactosyltransferase, polypeptide	1.175705979	0.041767971	0.908123133
H200004142	1	182287468	182309964	C1orf19	-	-	Chromosome 1 open reading frame 19	0.886449961	0.041778712	0.908123133
H300005095	3	44878411	44882156	TMEM42	ENSG00000169964	131616	(oligoType=I transCount=1 RefSeq=NM_144638) NULL	1.255105307	0.041830242	0.908123133
H300011188	16	66236530	66248971	RLTPR	ENSG00000159753	146206	(oligoType=I transCount=3 RefSeq=NULL) NULL	0.83691163	0.041902105	0.908123133
H200015053	23	150617434	150620669	PRRG3	ENSG00000130032	79057	Transmembrane gamma-carboxyglutamic acid protein 3	1.240803587	0.041948644	0.908123133
H200000640	3	188131209	188279033	ST6GAL1	ENSG00000073849	6480	Sialyltransferase 1 (beta-galactoside alpha-2,6-sialytransferas	1.103341663	0.041995285	0.908123133
H200001432	17	2187558	2231097	RUTBC1	-	-	KIAA0397 gene product	1.169167507	0.042081453	0.908123133
H200019623	19	18414473	18493918	ELL	ENSG00000105656	8178	Hypothetical protein DKFZp434I1916	1.123501265	0.042141744	0.908123133
H200020261	6	169845925	169865909	PHF10	ENSG00000130024	55274	XAP135 pseudogene	1.142658996	0.042152454	0.908123133
H200000576	11	102146443	102156554	MMP10	ENSG00000166670	4319	Matrix metalloproteinase 10 (stromelysin 2)	1.183068996	0.042200149	0.908123133
H200020279	4	41655915	41657332	CR594208	-	-	Homo sapiens, clone IMAGE:4052238, mRNA, partial cds	1.136290464	0.042239646	0.908123133
H200001098	1	177261696	177312316	FAM20B	ENSG00000116199	9917	KIAA0475 gene product	0.862176929	0.042268491	0.908123133
H300006306	19	7895383	7897029	CTXN1	ENSG00000178531	404217	(oligoType=I transCount=1 RefSeq=NULL) NULL	1.159696394	0.042276369	0.908123133
H300019240	23	14801483	14849378	MOSPD2	ENSG00000130150	158747	(oligoType=C transCount=2 RefSeq=NM_152581) NULL	0.89450768	0.042422578	0.908123133
H200006878	20	4781001	4930145	SLC23A2	ENSG00000089057	9962	Solute carrier family 23 (nucleobase transporters), member 1	1.140415055	0.042427161	0.908123133
H200009718	20	2581253	2587038	NOL5A	-	-	Nucleolar protein 5A (56kD with KKE/D repeat)	0.819509194	0.042454699	0.908123133
H200010546	12	12705262	12706671	GPR19	ENSG00000183150	2842	G protein-coupled receptor 19	0.895125126	0.042567793	0.908123133
H200000600	8	29249538	29262241	DUSP4	ENSG00000120875	1846	Dual specificity phosphatase 4	1.272355898	0.04256784	0.908123133
H300012601	23	150482749	150595865	PASD1	ENSG00000166049	139135	(oligoType=I transCount=2 RefSeq=NM_173493) NULL	0.889797771	0.04258536	0.908123133
H200012295	12	53136011	53153614	FAM112B	-	-	Homo sapiens cDNA FLJ32942 fis, clone TESTI2007814, weakly simi	0.784044602	0.042590699	0.908123133
H200006823	2	138438277	138490403	HNMT	ENSG00000150540	3176	Histamine N-methyltransferase	0.847099225	0.042650462	0.908123133
H200017258	2	171999104	172049806	C2orf37	-	-	Homo sapiens cDNA FLJ11537 fis, clone HEMBA1002742	1.144575857	0.042670509	0.908123133
H200014098	15	57742355	57768778	BNIP2	ENSG00000140299	663	BCL2/adenovirus E1B 19kD interacting protein 2	1.13351696	0.042727334	0.908123133
H200006151	13	109757631	109963372	COL4A2	ENSG00000134871	1284	Collagen, type IV, alpha 2	1.277801288	0.042764413	0.908123133
H300006765	8	103325012	103334737	AK095151	-	-	(oligoType=I transCount=1 RefSeq=NULL) NULL	1.15149142	0.042782229	0.908123133
H200005687	17	35697671	35712939	CDC6	ENSG00000094804	990	CDC6 cell division cycle 6 homolog (S. cerevisiae)	0.800843072	0.042787845	0.908123133
H200017326	7	66023637	66060972	FLJ10099	-	-	Hypothetical protein FLJ10099	0.890517434	0.042813655	0.908123133
H200019652	3	129680961	129694718	GATA2	ENSG00000179348	2624	GATA binding protein 2	1.2577159	0.042817265	0.908123133
H200016329	17	15843506	15872821	TTC19	ENSG00000011295	54902	Hypothetical protein FLJ20343	1.154567299	0.042832834	0.908123133
H200019062	4	159265210	159312993	C4orf18	-	-	AD021 protein	0.794334931	0.042926005	0.908123133
H200010719	17	7125777	7132090	SLC2A4	ENSG00000181856	6517	Solute carrier family 2 (facilitated glucose transporter), memb	0.901675575	0.042961255	0.908123133
H200010205	10	134925911	134940362	ADAM8	ENSG00000151651	101	A disintegrin and metalloproteinase domain 8	1.248302942	0.042980633	0.908123133
H200001357	2	118562519	118584066	INSIG2	ENSG00000125629	51141	Insulin induced protein 2	1.13315128	0.042999165	0.908123133
H200008420	1	6443807	6448842	TNFRSF25	ENSG00000215788	8718	Tumor necrosis factor receptor superfamily, member 12 (transloc	1.165535982	0.043045871	0.908123133
H200003471	7	75794052	75826252	YWHAG	ENSG00000170027	7532	Tyrosine 3-monooxygenase/tryptophan 5-monooxygenase activation	1.151838965	0.043074035	0.908123133
H200008808	16	52295375	52705882	FTO	ENSG00000140718	79068	Hypothetical protein MGC5149	1.223501747	0.043077444	0.908123133
H300001149	17	76891218	76897643	C17orf55	ENSG00000185168	284185	(oligoType=I transCount=1 RefSeq=NULL) NULL	1.170395707	0.043114166	0.908123133
H200017554	8	30040173	30060191	TMEM66	ENSG00000133872	51669	Hypothetical protein MGC8721	0.799463337	0.04318768	0.908123133
H300005548	23	73870136	74061709	KIAA2022	ENSG00000050030	340533	(oligoType=I transCount=1 RefSeq=NULL) BA130N24.1 (NOVEL PROTEI	1.22623959	0.043196158	0.908123133
H200000514	23	85002841	85189222	CHM	ENSG00000188419	1121	Choroideremia (Rab escort protein 1)	0.911503214	0.043207294	0.908123133
H300011832	18	12998498	13115049	CEP192	ENSG00000101639	55125	(oligoType=I transCount=4 RefSeq=NULL) NULL	0.878104881	0.043261906	0.908123133
H200004720	1	90060100	90174147	LRRC8D	ENSG00000171492	55144	Leucine-rich repeat-containing 5	0.885400602	0.043268059	0.908123133
H200015010	12	121282046	121317021	VPS33A	ENSG00000139719	65082	Vacuolar protein sorting 33A (rat homolog)	1.152699587	0.043298625	0.908123133
H200009837	14	93914450	93924904	SERPINA1	ENSG00000197249	5265	Serine (or cysteine) proteinase inhibitor, clade A (alpha-1 ant	0.622211045	0.043308406	0.908123133
H200010332	1	117098624	117113373	CD2	ENSG00000116824	914	CD2 antigen (p50), sheep red blood cell receptor	0.838553242	0.043515501	0.908175143
H300002331	7	150709146	150738673	LOC349136	-	-	(oligoType=I transCount=1 RefSeq=NULL) NULL	1.148094152	0.043522405	0.908175143
H200010486	10	50696332	51041337	PARG	ENSG00000227345	8505	Poly (ADP-ribose) glycohydrolase	1.188036786	0.043618886	0.908175143
H200014160	18	9903954	9950017	VAPA	ENSG00000101558	9218	Homo sapiens cDNA FLJ14237 fis, clone NT2RP4000517	1.160314197	0.043669168	0.908175143
H300009139	18	42168184	42294781	RNF165	ENSG00000141622	494470	(oligoType=I transCount=1 RefSeq=NULL) NULL	1.197096134	0.043812084	0.908175143
H200011427	9	134962928	134986382	RALGDS	ENSG00000160271	5900	Ral guanine nucleotide dissociation stimulator	1.166913716	0.043899144	0.908175143
H300008864	2	42843145	42844905	OXER1	ENSG00000162881	165140	(oligoType=I transCount=1 RefSeq=NM_148962) G-PROTEIN COUPLED R	1.109209021	0.043969276	0.908175143
H200008436	19	12917653	12925455	RAD23A	ENSG00000179262	5886	RAD23 homolog A (S. cerevisiae)	0.891418547	0.043986611	0.908175143
H300001628	14	95071075	95080808	GLRX5	ENSG00000182512	51218	(oligoType=I transCount=1 RefSeq=NULL) NULL	0.862389659	0.043987619	0.908175143
H200006473	20	52525672	52701116	DOK5	ENSG00000101134	55816	Chromosome 20 open reading frame 180	0.84704602	0.044078023	0.908418465
H200003305	16	30904032	30907972	HSD3B7	ENSG00000099377	80270	3 beta-hydroxy-delta 5-C27-steroid oxidoreductase	0.851958587	0.044112223	0.908418465
H200000342	1	156526186	156531187	CD1C	ENSG00000158481	911	CD1C antigen, c polypeptide	0.891983069	0.044442168	0.912878415
H300008528	16	87753128	87757584	AX748415	-	-	(oligoType=I transCount=1 RefSeq=NM_173617) NULL	1.162662879	0.044675252	0.915476346
H200017052	20	2621651	2688747	KIAA1442	-	-	KIAA1442 protein	1.24356319	0.04468234	0.915476346
H200020629	2	10198959	10269307	FLJ25102	-	-	Homo sapiens cDNA FLJ25102 fis, clone CBR01369	0.855829638	0.044944106	0.919669489
H200005158	3	48648899	48675352	CELSR3	ENSG00000008300	1951	Cadherin, EGF LAG seven-pass G-type receptor 3 (flamingo homolo	0.872866405	0.045144924	0.921352349
H200009892	14	80711551	80715281	BC037828	-	-	Homo sapiens cDNA FLJ11579 fis, clone HEMBA1003579	1.097463261	0.045207522	0.921352349
H200015371	11	119616255	119695863	POU2F3	ENSG00000137709	25833	POU transcription factor	1.143137209	0.04523686	0.921352349
H200000997	8	19719197	19753864	INTS10	ENSG00000104613	55174	Hypothetical protein FLJ10569	0.843403454	0.045307332	0.921352349
H200009480	1	16639819	16659159	NECAP2	ENSG00000157191	55707	Hypothetical protein FLJ10420	0.882826003	0.045333806	0.921352349
H200015204	20	59946574	59949067	AK025855	-	-	Hypothetical protein FLJ22202	1.1508156	0.045414675	0.921352349
H200013578	9	131540432	131555165	PTGES	ENSG00000148344	9536	Prostaglandin E synthase	1.192458892	0.045443936	0.921352349
H200000896	9	135616836	135847226	VAV2	ENSG00000160293	7410	Vav 2 oncogene	1.159027568	0.045521127	0.921352349
H200013624	11	359803	371791	B4GALNT4	ENSG00000182272	338707	Homo sapiens cDNA FLJ25045 fis, clone CBL03591	1.201452514	0.045541261	0.921352349
H300008791	14	30415135	30428765	AK097779	-	-	(oligoType=I transCount=1 RefSeq=NULL) NULL	1.268145091	0.045641193	0.922215531
H200001661	1	12002098	12014693	IIP45	-	-	Hypothetical protein FLJ12438	0.876723677	0.045874864	0.923994621
H200007402	3	102063963	102195004	ABI3BP	ENSG00000154175	25890	Hypothetical protein FLJ21551	1.170390787	0.04591642	0.923994621
H200011746	15	86811687	86822498	MRPS11	ENSG00000181991	64963	Mitochondrial ribosomal protein S11	0.894144158	0.045949709	0.923994621
H300004519	1	27733770	27802691	AHDC1	ENSG00000126705	27245	(oligoType=I transCount=1 RefSeq=NULL) NULL	1.230839117	0.045984668	0.923994621
H300020329	6	79633907	79665038	IRAK1BP1	ENSG00000146243	134728	(oligoType=C transCount=2 RefSeq=NULL) NULL	1.135864237	0.046016126	0.923994621
H200014757	8	97726674	98224897	PGCP	ENSG00000104324	10404	Plasma glutamate carboxypeptidase	1.166691692	0.046077719	0.92407918
H200002370	1	151857903	151866148	S100A13	ENSG00000189171	6284	S100 calcium binding protein A13	0.840252926	0.046144191	0.924231934
H200019144	14	94622318	94677808	DICER1	ENSG00000100697	23405	Homo sapiens clone 23938 mRNA sequence	0.894609735	0.046415974	0.924231934
H300014572	19	54149928	54156331	BAX	ENSG00000087088	581	(oligoType=I transCount=5 RefSeq=NM_138762) BAX PROTEIN. CYTOPL	0.831884588	0.04656632	0.924231934
H200019348	12	109046564	109140982	IFT81	ENSG00000122970	28981	Carnitine deficiency-associated gene expressed in ventricle 1	1.159928661	0.046570446	0.924231934
H200010745	20	44428098	44468678	ELMO2	ENSG00000062598	63916	Engulfment and cell motility 2 (ced-12 homolog, C. elegans)	1.116274129	0.046613328	0.924231934
H200020670	1	177601737	177790491	C1orf125	ENSG00000162779	126859	Homo sapiens cDNA FLJ32940 fis, clone TESTI2007750	1.119052397	0.046871216	0.924231934
H200016020	19	40716153	40728061	GAPDHS	ENSG00000105679	26330	Glyceraldehyde-3-phosphate dehydrogenase, testis-specific	1.113516221	0.046882632	0.924231934
H200015557	12	54843395	54869544	SMARCC2	ENSG00000139613	6601	SWI/SNF related, matrix associated, actin dependent regulator o	1.17879245	0.046959093	0.924231934
H200003287	3	63971270	63984160	PSMD6	ENSG00000163636	9861	KIAA0107 gene product	0.847714642	0.046973813	0.924231934
H200002498	3	101536257	101556883	NIT2	ENSG00000114021	56954	Nit protein 2	0.890300437	0.047003482	0.924231934
H200012897	19	43591537	43608785	RASGRP4	ENSG00000171777	115727	RAS guanyl releasing protein 4	1.105716019	0.04701678	0.924231934
H300010069	3	127594567	127596294	BC033989	-	-	(oligoType=I transCount=1 RefSeq=NULL) NULL	1.162083901	0.047196215	0.924231934
H300006312	2	219575819	219614489	DKFZp434O0527	-	-	(oligoType=I transCount=1 RefSeq=NULL) NULL	1.15289513	0.047200801	0.924231934
H200005738	1	148457478	148475084	ANP32E	ENSG00000143401	81611	Hypothetical protein MGC5350	0.825365434	0.047297619	0.924231934
H200003552	17	71406318	71413069	MRPL38	ENSG00000204316	64978	KIAA1863 protein	0.848739857	0.047299362	0.924231934
H200008225	2	96790365	96841353	CNNM4	ENSG00000158158	26504	Cyclin M4	1.152793613	0.047321453	0.924231934
H200004471	1	54184624	54206427	LRRC42	ENSG00000116212	115353	Hypothetical protein MGC8974	0.879733884	0.047409565	0.924231934
H200019526	1	21877380	21982275	USP48	ENSG00000090686	84196	Hypothetical protein FLJ11328	1.113672752	0.047439545	0.924231934
H200017275	8	103334744	103493671	EDD1	-	-	Progestin induced protein	1.15153895	0.047663231	0.924231934
H200002976	2	225338051	225407157	DOCK10	ENSG00000135905	55619	Hypothetical protein FLJ20220	0.842961549	0.047669896	0.924231934
H200011374	12	94776839	94784367	SNRPF	ENSG00000139343	6636	Small nuclear ribonucleoprotein polypeptide F	0.825798025	0.047704768	0.924231934
H300001278	14	49620119	49629111	LOC196913	-	-	(oligoType=I transCount=1 RefSeq=NULL) NULL	1.100216656	0.047765534	0.924231934
H200000168	1	47037328	47057672	CYP4B1	ENSG00000142973	1580	Cytochrome P450, subfamily IVB, polypeptide 1	1.370552054	0.047787725	0.924231934
H300004454	3	176059804	177006122	NAALADL2	ENSG00000177694	254827	(oligoType=I transCount=1 RefSeq=NULL) NULL	1.2216495	0.047788792	0.924231934
H200012326	8	30655976	30704985	GSR	ENSG00000104687	2936	Glutathione reductase	0.821245707	0.047809822	0.924231934
H200007703	1	149579740	149586393	RFX5	ENSG00000143390	5993	Regulatory factor X, 5 (influences HLA class II expression)	0.884720613	0.047891429	0.924231934
H200001373	2	6905903	6923387	LOC129607	-	-	Homo sapiens, clone IMAGE:4428577, mRNA, partial cds	0.836939581	0.047978469	0.924231934
H200005178	1	43005526	43013997	C1orf50	ENSG00000164008	79078	Hypothetical protein MGC955	0.901172012	0.047985062	0.924231934
H200000147	1	24044160	24067408	FUCA1	ENSG00000179163	2517	Fucosidase, alpha-L- 1, tissue	0.811140726	0.04805646	0.924231934
H200019160	10	101360271	101370090	SLC25A28	ENSG00000155287	81894	Putative mitochondrial solute carrier	1.193395089	0.048077676	0.924231934
H200014894	1	153492394	153498819	SCAMP3	ENSG00000116521	10067	Secretory carrier membrane protein 3	0.859481329	0.048136866	0.924231934
H300007322	1	178505422	178511982	AK096250	-	-	(oligoType=I transCount=1 RefSeq=NULL) NULL	0.914844664	0.048284733	0.924231934
H200008076	14	102921523	103039917	MARK3	ENSG00000075413	4140	MAP/microtubule affinity-regulating kinase 3	1.127426282	0.048329717	0.924231934
H200003863	23	134306386	134325004	ZNF449	ENSG00000173275	203523	Homo sapiens cDNA FLJ11216 fis, clone PLACE1008002	0.89085095	0.048435619	0.924231934
H200013266	1	166414794	166428256	TIPRL	ENSG00000143155	261726	Ribosomal protein L34 pseudogene 1	0.871819349	0.048475936	0.924231934
H200001693	1	148178857	148249310	OTUD7B	ENSG00000163113	56957	Homo sapiens, clone IMAGE:3909104, mRNA	0.859747576	0.048498472	0.924231934
H300008057	12	54132264	54133203	OR6C2	ENSG00000179695	341416	(oligoType=I transCount=1 RefSeq=NULL) OLFACTORY RECEPTOR (FRAG	1.182015162	0.048512472	0.924231934
H200002157	17	78303228	78494349	TBCD	ENSG00000141556	6904	Tubulin-specific chaperone d	0.874563093	0.048575621	0.924231934
H200010209	16	68156497	68296054	NFAT5	ENSG00000102908	10725	Nuclear factor of activated T-cells 5, tonicity-responsive	1.112582761	0.048654855	0.924231934
H200002074	23	48340844	48348518	WDR13	ENSG00000101940	64743	WD repeat domain 13	1.165444556	0.04866337	0.924231934
H200012501	2	161809495	161813487	AK027541	-	-	Homo sapiens cDNA FLJ14635 fis, clone NT2RP2001196	0.895180543	0.04872138	0.924231934
H200008542	1	247099152	247110336	ZNF672	ENSG00000171161	79894	Hypothetical protein FLJ22301	0.88770627	0.048768492	0.924231934
H200009416	1	149998748	150002664	MRPL9	ENSG00000143436	65005	Mitochondrial ribosomal protein L9	0.881561284	0.048802622	0.924231934
H200003907	9	130531889	130574019	ZYG11BL	-	-	ZYG homolog	0.888647238	0.048832104	0.924231934
H200009539	7	107171821	107187260	CBLL1	ENSG00000105879	79872	Hypothetical protein FLJ23109	0.912692646	0.048922885	0.924231934
H300004078	11	4345158	4346101	OR52B4	ENSG00000221996	143496	(oligoType=I transCount=1 RefSeq=NULL) SEVEN TRANSMEMBRANE HELI	1.128556421	0.049351151	0.924231934
H200019382	10	74364943	74384516	PLA2G12B	ENSG00000138308	84647	Group XIII secreted phospholipase A2	1.123201646	0.049444959	0.924231934
H200005987	1	219119381	219125018	HLX1	-	-	H2.0-like homeo box 1 (Drosophila)	1.120654122	0.049446326	0.924231934
H300002048	12	5217474	5222578	BC031884	-	-	(oligoType=I transCount=1 RefSeq=NULL) NULL	1.185660582	0.049452654	0.924231934
H200008045	17	42552624	42621664	CDC27	ENSG00000004897	996	Cell division cycle 27	0.894933713	0.049469206	0.924231934
H200011558	7	148567706	148583614	ZNF212	ENSG00000170260	7988	Zinc finger protein 212	1.129174175	0.049584902	0.924231934
H200012349	15	38886565	38894059	ZFYVE19	ENSG00000166140	84936	Hypothetical protein FLJ14840	0.885936404	0.049768548	0.924231934
H200009919	11	11819545	11937446	USP47	ENSG00000170242	55031	Hypothetical protein FLJ20727	1.142202529	0.049820017	0.924231934
H200009618	14	73596625	73620949	ALDH6A1	ENSG00000119711	4329	Aldehyde dehydrogenase 6 family, member A1	0.84969104	0.049892898	0.924231934
H200015394	10	311431	725606	DIP2C	ENSG00000151240	22982	KIAA0934 protein	1.150579762	0.049967486	0.924231934
H200005384	1	198642049	198645789	ZNF281	ENSG00000162702	23528	Zinc finger protein 281	0.860339584	0.049992509	0.924231934
H200019138	7	134114710	134306010	CALD1	ENSG00000122786	800	Caldesmon 1	1.252693977	0.050126572	0.924231934
H200002057	12	6950254	6955404	EMG1	ENSG00000126749	10436	C2f protein	0.881325774	0.050171618	0.924231934
H200015292	21	39484018	39607426	BRWD1	ENSG00000185658	54014	WD repeat domain 9	1.096280807	0.050389855	0.924231934
H200004035	4	169514460	169574523	DKFZp781D1175	-	-	Homo sapiens cDNA FLJ13681 fis, clone PLACE2000014, weakly simi	1.153081243	0.05043004	0.924231934
H200020363	2	54639034	54742948	SPTBN1	ENSG00000115306	6711	Homo sapiens mRNA for short form of beta II spectrin, partial	0.893247611	0.050446679	0.924231934
H200003514	11	86189138	86199921	PRSS23	ENSG00000150687	11098	Protease, serine, 23	0.690123227	0.050449666	0.924231934
H300019159	15	32304536	32309642	TMEM85	ENSG00000128463	51234	(oligoType=C transCount=2 RefSeq=NM_016454) NULL	0.877320813	0.050609884	0.924231934
H200017524	9	139101199	139123460	MAN1B1	ENSG00000177239	11253	Mannosidase, alpha, class 1B, member 1	1.178575266	0.050620393	0.924231934
H200013945	11	64538244	64546231	ARL2	ENSG00000213465	402	ADP-ribosylation factor-like 2	0.872979307	0.050641184	0.924231934
H300015955	12	95825374	95870170	NEDD1	ENSG00000139350	121441	(oligoType=I transCount=2 RefSeq=NM_152905) NEURAL PRECURSOR CE	1.185102293	0.050664054	0.924231934
H300010575	19	10402520	10441306	PDE4A	ENSG00000065989	5141	(oligoType=I transCount=4 RefSeq=NULL) CAMP-SPECIFIC 3'.5'-CYCL	0.895984829	0.050666955	0.924231934
H200017568	16	57111356	57221251	CNOT1	ENSG00000125107	23019	KIAA1007 protein	1.123636683	0.050682543	0.924231934
H200013772	6	27969181	27969648	HIST1H2BO	ENSG00000196331	8348	H2B histone family, member N	0.774630173	0.050694894	0.924231934
H300020908	3	197683025	197714979	RNF168	ENSG00000163961	165918	(oligoType=C transCount=2 RefSeq=NM_152617) NULL	0.866322949	0.050699132	0.924231934
H200012525	11	65299955	65304118	DKFZp761E198	-	91056	Homo sapiens, clone IMAGE:3510191, mRNA, partial cds	0.91103077	0.050787775	0.924231934
H200012650	18	53253914	53309527	ONECUT2	ENSG00000119547	9480	Homo sapiens, clone IMAGE:4512785, mRNA	0.913932873	0.050846688	0.924231934
H200010887	7	149174209	149195498	KIAA0543	-	-	KIAA0543 protein	1.105594166	0.051026878	0.924231934
H300007677	2	25815763	25954860	ASXL2	ENSG00000143970	55252	(oligoType=I transCount=1 RefSeq=NULL) NULL	1.146601298	0.051079889	0.924231934
H200001255	12	259483	368881	JARID1A	-	-	Homo sapiens mRNA; cDNA DKFZp434C136 (from clone DKFZp434C136)	0.915636464	0.051303293	0.924231934
H200001877	12	27017389	27058405	TM7SF3	ENSG00000064115	51768	Seven transmembrane protein TM7SF3	0.842129776	0.051309506	0.924231934
H200016212	6	170433220	170441622	DLL1	ENSG00000198719	28514	Delta-like 1 (Drosophila)	1.132665929	0.051410076	0.924231934
H200002520	10	135010900	135016177	PRAP1	ENSG00000165828	118471	Homo sapiens proline-rich acidic protein mRNA, complete cds	0.903673716	0.051441121	0.924231934
H200010990	11	33681133	33714600	CD59	ENSG00000085063	966	Homo sapiens mRNA; cDNA DKFZp564J0323 (from clone DKFZp564J0323	1.186953476	0.051494195	0.924231934
H200003968	1	26310912	26324626	PDIK1L	ENSG00000175087	149420	Homo sapiens mRNA; cDNA DKFZp434M232 (from clone DKFZp434M232)	1.165901378	0.051546489	0.924231934
H200002309	22	48633532	48668094	ZBED4	ENSG00000100426	9889	KIAA0637 gene product	0.889982713	0.051585737	0.924231934
H200002362	2	45469323	45691907	FLJ10379	-	-	Hypothetical protein FLJ10379	0.913077028	0.051614411	0.924231934
H200008594	7	72788362	72791120	ABHD11	ENSG00000106077	83451	Hypothetical protein PP1226	1.265944527	0.051648703	0.924231934
H200000163	19	14537891	14543886	NDUFB7	ENSG00000099795	4713	NADH dehydrogenase (ubiquinone) 1 beta subcomplex, 7 (18kD, B18	0.816546698	0.051726395	0.924231934
H200018945	11	85046517	85053821	ZF	-	-	Homo sapiens mRNA; cDNA DKFZp566P1124 (from clone DKFZp566P1124	1.150972859	0.051773879	0.924231934
H200004668	2	96845717	96864847	CNNM3	ENSG00000168763	26505	Cyclin M3	0.905340266	0.052026115	0.924231934
H200008198	19	54280276	54303681	SNRP70	-	-	Small nuclear ribonucleoprotein 70kD polypeptide (RNP antigen)	1.178068115	0.052084645	0.924231934
H300012421	17	39437557	39441961	NAGS	ENSG00000161653	162417	(oligoType=I transCount=2 RefSeq=NM_153006) N-ACETYLGLUTAMATE S	0.884168329	0.052087359	0.924231934
H300000243	12	118607980	118799475	CIT	ENSG00000122966	11113	(oligoType=I transCount=1 RefSeq=NULL) NULL	0.868930643	0.052088763	0.924231934
H200005912	17	36910758	36915391	KRT13	ENSG00000171401	3860	Keratin 13	1.194686573	0.05210036	0.924231934
H200003692	12	29384845	29425410	ERGIC2	ENSG00000087502	51290	CDA14	0.896451903	0.052126838	0.924231934
H200018694	2	113542017	113549896	IL1F10	ENSG00000136697	84639	Interleukin-1 HY2	0.876121105	0.052154318	0.924231934
H200010159	14	96038472	96103199	PAPOLA	ENSG00000090060	10914	Hypothetical protein MGC5378	1.185151361	0.052201665	0.924231934
H200003559	6	33530333	33533296	ZBTB9	ENSG00000213588	221504	KIAA1938 protein	0.912761122	0.052216717	0.924231934
H200018996	20	31783468	31843736	ZNF341	ENSG00000131061	84905	Zinc finger protein 341	1.085836523	0.052266678	0.924231934
H300010039	23	45592270	45595391	AK098783	-	-	(oligoType=I transCount=1 RefSeq=NULL) NULL	1.139268625	0.052292969	0.924231934
