# Supplementary material for: Breast tumors from CHEK2 1100delC-mutation carriers: genomic landscape and clinical implications
Source: Breast Cancer Res. 2011 Sep 20;13(5):R90. doi: 10.1186/bcr3015 (PMC3262202; doi:10.1186/bcr3015)
Supplement: Additional file 8 — Functional enrichment of differentially expressed genes with elevated expression levels. The most frequent annotation categories are involved in olfactory transduction, WNT pathway or zinc finger, Ras-GEF, or EGF protein families. FDR, false discovery rate; Pop, population. [file bcr3015-S8.CSV]

Additional file 8. Functional enrichment of differentially expressed genes with elevated expression levels. The most frequent annotation categories are involved in olfactory transduction, WNT pathway or zinc finger, Ras-GEF or EGF protein families. (Pop: population; FDR: false discovery rate)
Category	Term	Count	%	PValue	Genes	List Total	Pop Hits	Pop Total	Fold Enrichment	Bonferroni	Benjamini	FDR
SP_PIR_KEYWORDS	olfaction	34	8.947368421	4.57E-12	OR2B6, OR7A17, OR52H1, OR5H2, OR1L8, OR8H3, OR11A1, OR51Q1, OR4S1, OR11G2, OR1L1, OR2L13, OR9K2, OR6C2, OR6C3, OR56B1, OR2T6, OR5AN1, OR2AG1, OR52B4, OR2AG2, OR13H1, OR5P2, OR2W1, OR10H2, OR56A4, OR4X1, OR56A1, OR4X2, OR10AD1, OR6K3, OR52W1, OR6K6, OR2AT4	373	409	19235	4.286856716	1.62E-09	1.62E-09	6.26E-09
KEGG_PATHWAY	hsa04740:Olfactory transduction	36	9.473684211	8.35E-12	OR2B6, OR7A17, OR52H1, OR5H2, OR1L8, CAMK2G, OR8H3, OR11A1, OR51Q1, OR4S1, OR11G2, OR1L1, OR2L13, OR9K2, OR6C2, OR6C3, OR56B1, OR2T6, OR5AN1, OR2AG1, OR52B4, CLCA1, OR2AG2, OR13H1, OR5P2, OR2W1, OR10H2, OR56A4, OR4X1, OR56A1, OR4X2, OR10AD1, OR6K3, OR52W1, OR6K6, OR2AT4	132	379	5085	3.659150876	9.19E-10	9.19E-10	9.44E-09
INTERPRO	IPR000725:Olfactory receptor	34	8.947368421	4.58E-11	OR2B6, OR7A17, OR52H1, OR5H2, OR1L8, OR8H3, OR11A1, OR51Q1, OR4S1, OR11G2, OR1L1, OR2L13, OR9K2, OR6C2, OR6C3, OR56B1, OR2T6, OR5AN1, OR2AG1, OR52B4, OR2AG2, OR13H1, OR5P2, OR2W1, OR10H2, OR56A4, OR4X1, OR56A1, OR4X2, OR10AD1, OR6K3, OR52W1, OR6K6, OR2AT4	338	428	16659	3.91532102	2.90E-08	2.90E-08	6.82E-08
GOTERM_MF_FAT	GO:0004984 olfactory receptor activity	34	8.947368421	9.73E-11	OR2B6, OR7A17, OR52H1, OR5H2, OR1L8, OR8H3, OR11A1, OR51Q1, OR4S1, OR11G2, OR1L1, OR2L13, OR9K2, OR6C2, OR6C3, OR56B1, OR2T6, OR5AN1, OR2AG1, OR52B4, OR2AG2, OR13H1, OR5P2, OR2W1, OR10H2, OR56A4, OR4X1, OR56A1, OR4X2, OR10AD1, OR6K3, OR52W1, OR6K6, OR2AT4	272	431	12983	3.76537123	4.40E-08	4.40E-08	1.38E-07
SP_PIR_KEYWORDS	sensory transduction	39	10.26315789	1.15E-10	OR2B6, OR7A17, OR52H1, OR1L8, OR5H2, TAS2R5, OR8H3, OR11A1, OR51Q1, OR4S1, OR11G2, OR1L1, OR2L13, MFRP, OR9K2, OR6C2, OR6C3, OR56B1, OR2T6, TAS2R41, OR5AN1, CNNM4, OR2AG1, OR52B4, OR2AG2, OR13H1, OR5P2, OR2W1, OR10H2, OR56A4, BBS2, OR4X1, OR56A1, OR4X2, OR10AD1, OR6K3, OR52W1, OR6K6, OR2AT4	373	595	19235	3.380111294	4.05E-08	2.03E-08	1.57E-07
GOTERM_BP_FAT	GO:0007606 sensory perception of chemical stimulus	36	9.473684211	1.43E-10	OR2B6, OR7A17, OR52H1, OR5H2, TAS2R5, OR1L8, OR8H3, OR11A1, OR51Q1, OR4S1, OR11G2, OR1L1, OR2L13, OR9K2, OR6C2, OR6C3, OR56B1, OR2T6, TAS2R41, OR5AN1, OR2AG1, OR52B4, OR2AG2, OR13H1, OR5P2, OR2W1, OR10H2, OR56A4, OR4X1, OR56A1, OR4X2, OR10AD1, OR6K3, OR52W1, OR6K6, OR2AT4	288	478	13528	3.537656904	2.27E-07	2.27E-07	2.39E-07
GOTERM_BP_FAT	GO:0007608 sensory perception of smell	34	8.947368421	1.57E-10	OR2B6, OR7A17, OR52H1, OR5H2, OR1L8, OR8H3, OR11A1, OR51Q1, OR4S1, OR11G2, OR1L1, OR2L13, OR9K2, OR6C2, OR6C3, OR56B1, OR2T6, OR5AN1, OR2AG1, OR52B4, OR2AG2, OR13H1, OR5P2, OR2W1, OR10H2, OR56A4, OR4X1, OR56A1, OR4X2, OR10AD1, OR6K3, OR52W1, OR6K6, OR2AT4	288	431	13528	3.705465326	2.50E-07	1.25E-07	2.63E-07
SP_PIR_KEYWORDS	transducer	45	11.84210526	6.61E-09	OR2B6, OR7A17, OR52H1, GNAI1, OR1L8, TAS2R5, OR5H2, OR8H3, GABBR1, OR11A1, OR51Q1, OR4S1, OR11G2, GPR87, OR1L1, OR2L13, PLCL2, OR9K2, OR6C2, OXER1, OR6C3, BAI1, HRH4, OR56B1, OR2T6, TAS2R41, OR5AN1, OR2AG1, OR52B4, OR2AG2, OR13H1, OR5P2, OR2W1, OR10H2, OR56A4, OR4X1, OR56A1, OR4X2, OR10AD1, OR52W1, OR6K3, GNB5, OR6K6, PTAFR, OR2AT4	373	874	19235	2.655121748	2.34E-06	7.79E-07	9.05E-06
GOTERM_BP_FAT	GO:0007600 sensory perception	45	11.84210526	7.45E-09	OR2B6, OR7A17, OR52H1, WFS1, OR1L8, TAS2R5, OR5H2, OR8H3, OR11A1, OR51Q1, OR4S1, OR11G2, OR1L1, ATP6V1B1, OR2L13, MFRP, KIFC3, OR9K2, OR6C2, OR6C3, OR56B1, OR2T6, MYC, TAS2R41, OR5AN1, CNNM4, OR2AG1, OR52B4, OR2AG2, OR13H1, OR5P2, TMC1, OR2W1, OR10H2, OR56A4, BBS2, OR4X1, OR56A1, OR4X2, ACCN3, OR10AD1, OR52W1, OR6K3, OR6K6, OR2AT4	288	810	13528	2.609567901	1.18E-05	3.94E-06	1.25E-05
PIR_SUPERFAMILY	PIRSF003152:G protein-coupled olfactory receptor, class II	27	7.105263158	1.14E-08	OR2B6, OR7A17, OR5H2, OR1L8, OR8H3, OR11A1, OR11G2, OR4S1, OR1L1, OR2L13, OR9K2, OR6C2, OR6C3, OR2T6, OR5AN1, OR2AG1, OR5P2, OR2AG2, OR13H1, OR2W1, OR10H2, OR4X1, OR4X2, OR10AD1, OR6K3, OR6K6, OR2AT4	154	353	7396	3.673374784	1.69E-06	1.69E-06	1.36E-05
SP_PIR_KEYWORDS	g-protein coupled receptor	42	11.05263158	2.39E-08	OR2B6, OR7A17, OR52H1, OR1L8, OR5H2, TAS2R5, OR8H3, GABBR1, OR11A1, OR51Q1, OR4S1, OR11G2, GPR87, OR1L1, OR2L13, OR9K2, OR6C2, OXER1, OR6C3, BAI1, HRH4, OR56B1, OR2T6, TAS2R41, OR5AN1, OR2AG1, OR52B4, OR2AG2, OR13H1, OR5P2, OR2W1, OR10H2, OR56A4, OR4X1, OR56A1, OR4X2, OR10AD1, OR6K3, OR52W1, OR6K6, PTAFR, OR2AT4	373	816	19235	2.654254061	8.46E-06	2.12E-06	3.28E-05
CYTOBAND	16q22.1	11	2.894736842	5.85E-08	PDPR, CES2, PSKH1, COG8, C16ORF70, NFAT5, CDH1, CMTM4, TAT, ELMO3, CBFB	380	109	42222	11.21298889	1.73E-05	1.73E-05	7.79E-05
GOTERM_BP_FAT	GO:0050890 cognition	46	12.10526316	7.82E-08	OR2B6, OR7A17, OR52H1, WFS1, OR1L8, TAS2R5, OR5H2, OR8H3, OR11A1, OR51Q1, OR4S1, OR11G2, OR1L1, ATP6V1B1, OR2L13, MFRP, KIFC3, OR9K2, OR6C2, OR6C3, OR56B1, OR2T6, MYC, TAS2R41, OR5AN1, CNNM4, OR2AG1, OR52B4, OR2AG2, OR13H1, OR5P2, TMC1, OR2W1, OR10H2, OR56A4, BBS2, OR4X1, OR56A1, OR4X2, ACCN3, OR10AD1, OR52W1, OR6K3, TMOD2, OR6K6, OR2AT4	288	909	13528	2.377032148	1.24E-04	3.11E-05	1.31E-04
PIR_SUPERFAMILY	PIRSF800006:rhodopsin-like G protein-coupled receptors	37	9.736842105	1.02E-07	OR2B6, OR7A17, OR52H1, OR5H2, OR1L8, OR8H3, OR11A1, OR51Q1, OR4S1, OR11G2, GPR87, OR1L1, OR2L13, OR9K2, OR6C2, OXER1, OR6C3, HRH4, OR56B1, OR2T6, OR5AN1, OR2AG1, OR52B4, OR2AG2, OR13H1, OR5P2, OR2W1, OR10H2, OR56A4, OR4X1, OR56A1, OR4X2, OR10AD1, OR6K3, OR52W1, OR6K6, OR2AT4	154	686	7396	2.590322214	1.51E-05	7.57E-06	1.22E-04
INTERPRO	IPR017452:GPCR, rhodopsin-like superfamily	38	10	2.36E-07	OR2B6, OR7A17, OR52H1, OR1L8, OR5H2, OR8H3, OR11A1, OR51Q1, OR4S1, OR11G2, GPR87, OR1L1, OR2L13, OR9K2, OR6C2, OXER1, OR6C3, HRH4, OR56B1, OR2T6, OR5AN1, OR2AG1, OR52B4, OR2AG2, OR13H1, OR5P2, OR2W1, OR10H2, OR56A4, OR4X1, OR56A1, OR4X2, OR10AD1, OR6K3, OR52W1, OR6K6, PTAFR, OR2AT4	338	726	16659	2.579759401	1.50E-04	7.48E-05	3.52E-04
INTERPRO	IPR000276:7TM GPCR, rhodopsin-like	38	10	2.44E-07	OR2B6, OR7A17, OR52H1, OR1L8, OR5H2, OR8H3, OR11A1, OR51Q1, OR4S1, OR11G2, GPR87, OR1L1, OR2L13, OR9K2, OR6C2, OXER1, OR6C3, HRH4, OR56B1, OR2T6, OR5AN1, OR2AG1, OR52B4, OR2AG2, OR13H1, OR5P2, OR2W1, OR10H2, OR56A4, OR4X1, OR56A1, OR4X2, OR10AD1, OR6K3, OR52W1, OR6K6, PTAFR, OR2AT4	338	727	16659	2.576210902	1.55E-04	5.16E-05	3.64E-04
GOTERM_BP_FAT	GO:0050877 neurological system process	53	13.94736842	6.11E-07	ALS2, OR7A17, OR52H1, TAS2R5, WFS1, OR5H2, OR11A1, OR4S1, OR51Q1, KIFC3, WNT2, OR9K2, OR6C2, OR6C3, MYC, OR5AN1, PCDHB9, OR52B4, OR2W1, BBS2, OR10AD1, OR2B6, OR1L8, OR8H3, OR11G2, OR1L1, ATP6V1B1, OR2L13, MFRP, SYN3, OR56B1, OR2T6, AGRN, HAP1, TAS2R41, CNNM4, OR2AG1, OR2AG2, OR5P2, OR13H1, TMC1, OR10H2, OR56A4, OR4X1, OR56A1, OR4X2, ACCN3, P2RX1, OR52W1, TMOD2, OR6K3, OR6K6, OR2AT4	288	1210	13528	2.057460973	9.70E-04	1.94E-04	0.001022073
GOTERM_BP_FAT	GO:0007186 G-protein coupled receptor protein signaling pathway	50	13.15789474	8.87E-07	OR7A17, OR52H1, TAS2R5, OR5H2, GABBR1, OR11A1, OR4S1, OR51Q1, GPR87, OR9K2, OR6C2, OR6C3, OXER1, RAPGEF4, OR5AN1, OR52B4, OR2W1, OR10AD1, GNB5, PTAFR, OR2B6, CCL2, GNAI1, OR1L8, PKHD1, OR8H3, OR11G2, OR1L1, OR2L13, BAI1, HRH4, OR56B1, GALP, OR2T6, AGRN, ENTPD2, TAS2R41, OR2AG1, OR2AG2, OR5P2, OR13H1, OR10H2, OR56A4, OR56A1, OR4X1, OR4X2, OR52W1, OR6K3, OR6K6, OR2AT4	288	1123	13528	2.091372316	0.001408077	2.35E-04	0.001483652
SP_PIR_KEYWORDS	cell membrane	75	19.73684211	1.17E-06	OR7A17, MICA, OR52H1, VAPA, S100A8, OR5H2, SLC16A11, UTRN, GABBR1, OR11A1, OR4S1, OR51Q1, GPR87, VCL, PSKH1, OR9K2, OR6C2, OR6C3, OXER1, CEACAM5, OR5AN1, PCDHB9, OR52B4, CLCA1, PIGR, OR2W1, FAM123B, BBS2, OR10AD1, CD300LG, CNTN1, PLA2G3, JAM3, PARVB, PTAFR, OR2B6, SLC38A3, RALGPS1, NKD2, TNFRSF25, OR1L8, PKHD1, OR8H3, CTNND1, OR11G2, CDH1, OR1L1, CSMD2, OR2L13, CLDN14, RGMB, RASGRP4, HRH4, OR56B1…	373	2194	19235	1.762820121	4.15E-04	8.31E-05	0.001607246
GOTERM_BP_FAT	GO:0007166 cell surface receptor linked signal transduction	69	18.15789474	2.98E-06	OR7A17, MICA, OR52H1, OR5H2, TAS2R5, GABBR1, OR11A1, OR4S1, OR51Q1, GPR87, WNT2, OR9K2, OR6C2, OR6C3, OXER1, RAPGEF4, ADAM8, OR5AN1, OR52B4, DLL1, STXBP4, OR2W1, OR10AD1, CNTN1, GNB5, PTAFR, OR2B6, CCL2, NKD2, TNFRSF25, OR1L8, PKHD1, GNAI1, OR8H3, CTNND1, OR11G2, OR1L1, OR2L13, CALCOCO1, RGMB, RASGRP4, GALP, OR56B1, HRH4, BAI1, ADAM33, OR2T6, AGRN, ENTPD2, TAS2R41, DVL3, OR2AG1, OR2AG2, OR5P2, OR…	288	1856	13528	1.746273348	0.004725934	6.77E-04	0.004987789
UP_SEQ_FEATURE	disulfide bond	87	22.89473684	1.01E-05	OR7A17, RETNLB, MICA, OR52H1, OR5H2, GABBR1, MAN1B1, OR11A1, BCAM, OR4S1, OR51Q1, GPR87, AADACL2, OR9K2, OR6C2, OR6C3, OXER1, EMID2, OIT3, ADAM8, KLK14, OR5AN1, WFDC10A, OR52B4, DLL1, PIGR, OR2W1, OSM, MMP10, VSIG2, OR10AD1, DEFA5, CD300LG, CNTN1, PLA2G3, PLA2G2D, JAM3, PTAFR, OR2B6, LALBA, MEGF8, CCL2, TNFRSF25, OR1L8, OR8H3, OR11G2, CDH1, GREM1, OR1L1, CSMD2, MFRP, OR2L13, FGG, PRRG3, OR56B1, H…	373	2819	19113	1.581408995	0.011818407	0.011818407	0.016252952
SP_PIR_KEYWORDS	disulfide bond	88	23.15789474	1.81E-05	OR7A17, RETNLB, MICA, OR52H1, OR5H2, GABBR1, MAN1B1, OR11A1, BCAM, OR4S1, OR51Q1, GPR87, AADACL2, OR9K2, OR6C2, OXER1, OR6C3, EMID2, OIT3, ADAM8, KLK14, OR5AN1, WFDC10A, OR52B4, DLL1, PIGR, OR2W1, OSM, MMP10, VSIG2, OR10AD1, DEFA5, CD300LG, CNTN1, PLA2G3, PLA2G2D, JAM3, PTAFR, OR2B6, LALBA, MEGF8, CCL2, TNFRSF25, OR1L8, OR8H3, OR11G2, CDH1, GREM1, OR1L1, CSMD2, MFRP, OR2L13, FGG, PRRG3, OR56B1, H…	373	2924	19235	1.551989085	0.006402093	0.001069873	0.024852832
CYTOBAND	11p15.4	10	2.631578947	6.86E-05	OR56A4, OR56A1, OR2AG1, OR5P2, OR52H1, OR2AG2, OR52B4, OR56B1, OR52W1, OR51Q1	380	193	42222	5.757022089	0.020039966	0.010070693	0.091422859
UP_SEQ_FEATURE	topological domain:Extracellular	80	21.05263158	1.36E-04	LOC389791, OR7A17, MICA, OR52H1, OR5H2, TAS2R5, SLC16A11, GABBR1, OR11A1, BCAM, OR4S1, OR51Q1, GPR87, SDC3, OR9K2, OR6C2, PRRT2, OXER1, OR6C3, ADAM8, OR5AN1, PCDHB9, OR52B4, DLL1, PIGR, OR2W1, VSIG2, OR10AD1, PLXDC1, CD300LG, JAM3, PTAFR, OR2B6, MEGF8, TNFRSF25, PKHD1, OR1L8, OR8H3, OR11G2, CDH1, OR1L1, NAALADL2, CSMD2, MFRP, OR2L13, CLDN14, PRRG3, OR56B1, HRH4, BAI1, OR2T6, ADAM33, C6ORF72, KIAA…	373	2719	19113	1.507650956	0.147822486	0.076865387	0.218457671
SP_PIR_KEYWORDS	glycoprotein	114	30	2.13E-04	OR7A17, MICA, FAM20A, OR4S1, WNT2, PRRT2, OR6C2, OR6C3, CH25H, ADAM8, CLCA1, KRT13, DLL1, VSIG2, CD300LG, PGCP, EXT1, PLA2G2D, LALBA, OR2B6, SLC38A3, CCL2, ABCA9, MAMDC2, PKHD1, OR11G2, GREM1, CSMD2, ABI3BP, OR2L13, FGG, RNF165, BAI1, OR56B1, OR2T6, ADAM33, C6ORF72, AGRN, GML, ENTPD2, ST6GAL1, OR2AG1, OR5P2, OR2AG2, OR13H1, OR56A4, OR56A1, P2RX1, CD59, ITGA7, OR6K3, OR52W1, PAPPA2, C11ORF45, OR6K…	373	4318	19235	1.36146215	0.072795322	0.010739196	0.292072876
SP_PIR_KEYWORDS	receptor	52	13.68421053	2.15E-04	OR7A17, OR52H1, TAS2R5, OR5H2, GABBR1, OR11A1, OR4S1, OR51Q1, BCAM, GPR87, OR9K2, OR6C2, OR6C3, OXER1, OR5AN1, OR52B4, PIGR, OR2W1, OR10AD1, CD300LG, PTAFR, OR2B6, OR1L8, PKHD1, TNFRSF25, OR8H3, OR11G2, OR1L1, OR2L13, IRAK3, NR1D1, BAI1, HRH4, OR56B1, OR2T6, TAS2R41, OR2AG1, OR2AG2, OR5P2, OR13H1, OR10H2, OR56A4, OR4X1, OR56A1, OR4X2, P2RX1, ITGA7, OR52W1, OR6K3, PTCH1, OR6K6, OR2AT4	373	1583	19235	1.693970284	0.07318267	0.009454868	0.293685218
GOTERM_CC_FAT	GO:0005886 plasma membrane	105	27.63157895	3.46E-04	OR7A17, MICA, VAPA, UTRN, OR4S1, VPS33A, VCL, WNT2, PSKH1, OR6C2, OR6C3, ADAM8, CLCA1, STMN2, DLL1, HDAC11, VSIG2, CD300LG, VAMP2, OR2B6, SLC38A3, RALGPS1, PKHD1, GNAI1, SNX1, OR11G2, ATP6V1B1, CSMD2, OR2L13, FGG, OR56B1, BAI1, OR2T6, SLC30A3, GML, OR2AG1, OR5P2, OR2AG2, OR13H1, VAV2, CAMK2N1, OR56A4, OR56A1, P2RX1, CD59, ITGA7, OR6K3, OR52W1, OR6K6, OR2AT4, OR52H1, OR5H2, SLC16A11, GABBR1, OR11A…	265	3777	12782	1.340896489	0.09320627	0.09320627	0.456835257
UP_SEQ_FEATURE	topological domain:Cytoplasmic	92	24.21052632	5.16E-04	LOC389791, OR7A17, MICA, OR52H1, VAPA, OR5H2, TAS2R5, SLC16A11, GABBR1, MAN1B1, OR11A1, BCAM, OR4S1, OR51Q1, GPR87, SDC3, OR9K2, OR6C2, PRRT2, OXER1, OR6C3, ADAM8, OR5AN1, PCDHB9, OR52B4, ATG9A, DLL1, PIGR, OR2W1, VSIG2, OR10AD1, PLXDC1, CD300LG, VAMP2, EXT1, JAM3, PTAFR, KCNH4, OR2B6, MEGF8, TNFRSF25, PKHD1, OR1L8, OR8H3, OR11G2, CDH1, OR1L1, NAALADL2, CSMD2, SEC63, MFRP, OR2L13, CLDN14, PRRG3, …	373	3374	19113	1.397213513	0.455964243	0.183651094	0.828811236
SP_PIR_KEYWORDS	membrane	152	40	5.86E-04	LOC389791, OR7A17, MICA, S100A8, VAPA, WFS1, UTRN, OR4S1, VPS33A, VCL, PSKH1, INSIG2, PRRT2, OR6C2, TMEM20, OR6C3, CH25H, SLC25A28, RAPGEF4, ADAM8, CLCA1, ATG9A, STMN2, AIG1, DLL1, NKTR, FAM123B, LHFPL2, VSIG2, CD300LG, ARL8A, VAMP2, EXT1, C11ORF64, OR2B6, SLC38A3, ABCA9, RALGPS1, PKHD1, SNX1, OR11G2, ATP6V1B1, OR2L13, CSMD2, BAI1, OR56B1, ADAM33, OR2T6, C6ORF72, SLC30A3, GML, KIAA0247, ENTPD2, S…	373	6256	19235	1.252939805	0.187287378	0.022778529	0.799345326
UP_SEQ_FEATURE	glycosylation site:N-linked (GlcNAc...)	108	28.42105263	6.29E-04	OR7A17, MICA, FAM20A, OR4S1, WNT2, PRRT2, OR6C2, OR6C3, CH25H, ADAM8, CLCA1, DLL1, VSIG2, CD300LG, PGCP, EXT1, PLA2G2D, LALBA, OR2B6, SLC38A3, ABCA9, CCL2, MAMDC2, PKHD1, OR11G2, GREM1, CSMD2, ABI3BP, OR2L13, FGG, RNF165, OR56B1, BAI1, OR2T6, ADAM33, C6ORF72, AGRN, ENTPD2, ST6GAL1, OR2AG1, OR5P2, OR2AG2, OR13H1, OR56A4, OR56A1, P2RX1, CD59, ITGA7, OR6K3, OR52W1, PAPPA2, C11ORF45, OR6K6, OR2AT4, T…	373	4129	19113	1.340290381	0.523990295	0.169377001	1.009757402
PIR_SUPERFAMILY	PIRSF038651:G protein-coupled olfactory receptor, class I	7	1.842105263	0.001184243	OR56A4, OR56A1, OR52H1, OR52B4, OR56B1, OR52W1, OR51Q1	154	58	7396	5.796238245	0.160855056	0.056781463	1.401816101
CHROMOSOME	19	36	9.473684211	0.00167539	TSHZ3, OR7A17, MEGF8, ZNF83, BCAT2, STK11, ELL, BCAM, MUM1, ZNF230, ZNF331, CTXN1, ZNF616, LSM14A, ZNF304, SIN3B, RASGRP4, GALP, CEACAM5, ZNF606, KLK14, ERF, ZNF264, ZNF160, SPPL2B, LENG8, MYADM, OR10H2, GAPDHS, HSPB6, ZNF134, GSK3A, ZNF418, ZNF416, ZNF551, RDH13	380	2347	43203	1.743892539	0.039444075	0.039444075	1.336095755
SP_PIR_KEYWORDS	polymorphism	250	65.78947368	0.003348029	ALS2, VAPA, FAM20A, UTRN, PDLIM3, VPS33A, KIFC3, PSKH1, OR6C2, BRPF3, C1ORF104, VPS13D, OR6C3, CH25H, VPS13B, ADAM8, PDPR, GTPBP1, POLI, CLCA1, AIG1, KRT13, MARK3, KIAA1530, NKTR, FAM123B, SPAG9, LHFPL2, HSD11B2, CAMK1, PLA2G2D, OR2B6, LALBA, RALGPS1, ELL, ZNF230, ARFGEF1, ZNF616, PLAGL1, C10ORF93, OR56B1, OR2T6, AGRN, SPERT, HAP1, ASXL2, DVL3, OR2AG1, OR13H1, OR5P2, OR2AG2, CXORF22, FTO, C1ORF12…	373	11550	19235	1.116198368	0.694922849	0.111942742	4.490511668
UP_SEQ_FEATURE	transmembrane region	120	31.57894737	0.003547454	LOC389791, OR7A17, MICA, VAPA, WFS1, OR4S1, INSIG2, PRRT2, OR6C2, OR6C3, TMEM20, CH25H, SLC25A28, ADAM8, ATG9A, AIG1, DLL1, LHFPL2, VSIG2, CD300LG, VAMP2, EXT1, OR2B6, C11ORF64, SLC38A3, ABCA9, PKHD1, OR11G2, CSMD2, OR2L13, BAI1, OR56B1, OR2T6, ADAM33, C6ORF72, SLC30A3, KIAA0247, ENTPD2, SLC30A6, ST6GAL1, OR2AG1, OR5P2, OR2AG2, OR13H1, SPPL2B, PPAPDC1A, ATP13A2, OR56A4, IFI27, OR56A1, P2RX1, ITGA…	373	4911	19113	1.252077871	0.984905697	0.56772252	5.571981849
UP_SEQ_FEATURE	zinc finger region:C2H2-type 12	13	3.421052632	0.004031684	ZNF83, ZNF264, ZNF160, ZNF331, ZNF616, ZNF304, ZNF341, ZNF418, ZNF407, ZNF416, ZNF551, ZNF606, ZNF572	373	252	19113	2.643399719	0.991494167	0.548193154	6.309565955
SP_PIR_KEYWORDS	transmembrane	120	31.57894737	0.004403774	LOC389791, OR7A17, MICA, VAPA, WFS1, OR4S1, INSIG2, PRRT2, OR6C2, OR6C3, TMEM20, CH25H, SLC25A28, ADAM8, ATG9A, AIG1, DLL1, LHFPL2, VSIG2, CD300LG, VAMP2, EXT1, OR2B6, C11ORF64, SLC38A3, ABCA9, PKHD1, OR11G2, CSMD2, OR2L13, BAI1, OR56B1, OR2T6, ADAM33, C6ORF72, SLC30A3, KIAA0247, ENTPD2, SLC30A6, ST6GAL1, OR2AG1, OR5P2, OR2AG2, OR13H1, SPPL2B, PPAPDC1A, ATP13A2, OR56A4, IFI27, OR56A1, P2RX1, ITGA…	373	4973	19235	1.244360296	0.790363217	0.132408625	5.867279034
CYTOBAND	19q13.4	5	1.315789474	0.004486195	ZNF304, ZNF264, ZNF134, ZNF416, ZNF606	380	74	42222	7.507467994	0.734570224	0.357337124	5.816952377
UP_SEQ_FEATURE	zinc finger region:C2H2-type 11	14	3.684210526	0.005048515	ZNF83, ZNF264, ZNF160, ZNF331, ZNF616, ZNF304, ZNF341, ZNF134, ZNF418, ZNF407, ZNF416, ZNF551, ZNF606, ZNF572	373	293	19113	2.448389133	0.997451719	0.573946739	7.840859495
GOTERM_CC_FAT	GO:0005624 membrane fraction	29	7.631578947	0.005054326	ALS2, VAPA, SGPP1, CALD1, C16ORF70, UTRN, MAN1B1, CTNND1, ATP6V1B1, SDC3, WNT2, PTGES, SLC23A2, RASGRP4, HRH4, RAPGEF4, SLC30A3, MCF2, STMN2, TSPAN15, CAMK2N1, CYP4B1, VSIG2, SLC6A7, P2RX1, CD59, CNTN1, HSD11B2, VAMP2	265	809	12782	1.72902955	0.761646721	0.511785622	6.490739954
UP_SEQ_FEATURE	zinc finger region:C2H2-type 10	15	3.947368421	0.006000596	ZNF83, ZNF264, ZNF160, ZNF619, ZNF331, ZNF616, ZNF304, ZNF341, ZNF134, ZNF418, ZNF407, ZNF416, ZNF551, ZNF606, ZNF572	373	334	19113	2.301255398	0.999176571	0.588420947	9.253333217
INTERPRO	IPR013090:Phospholipase A2, active site	4	1.052631579	0.006251078	PLA2G12B, MAN1B1, PLA2G3, PLA2G2D	338	19	16659	10.37620679	0.981114328	0.629291017	8.907245392
GOTERM_BP_FAT	GO:0009408 response to heat	6	1.578947368	0.00655782	OSM, MICA, CCL2, HSPB6, CRNN, THBS1	288	56	13528	5.032738095	0.999971187	0.729325069	10.42388558
UP_SEQ_FEATURE	compositionally biased region:Gly-rich	12	3.157894737	0.007151358	ASXL2, PLCL2, MEGF8, TUSC1, KRT5, GSK3A, KRT13, SLC25A28, PTCH1, PURB, PPTC7, AHDC1	373	238	19113	2.583594296	0.999790109	0.60975914	10.93345635
UP_SEQ_FEATURE	zinc finger region:C2H2-type 9	16	4.210526316	0.00716968	ZNF83, ZNF264, ZNF160, ZNF619, ZNF230, ZNF331, ZNF616, ZNF304, ZNF341, ZNF134, ZNF418, ZNF407, ZNF416, ZNF551, ZNF606, ZNF572	373	376	19113	2.180480292	0.99979463	0.572187233	10.95996942
UP_SEQ_FEATURE	cross-link:Glycyl lysine isopeptide (Lys-Gly) (interchain with G-Cter in SUMO); alternate	3	0.789473684	0.007436734	MEF2D, PAPOLA, SP3	373	7	19113	21.96055151	0.999850489	0.551003368	11.34557006
GOTERM_CC_FAT	GO:0005626 insoluble fraction	29	7.631578947	0.008244279	ALS2, VAPA, SGPP1, CALD1, C16ORF70, UTRN, MAN1B1, CTNND1, ATP6V1B1, SDC3, WNT2, PTGES, SLC23A2, RASGRP4, HRH4, RAPGEF4, SLC30A3, MCF2, STMN2, TSPAN15, CAMK2N1, CYP4B1, VSIG2, SLC6A7, P2RX1, CD59, CNTN1, HSD11B2, VAMP2	265	839	12782	1.667204894	0.90394185	0.54202187	10.38438316
UP_SEQ_FEATURE	zinc finger region:C2H2-type 4	21	5.526315789	0.009078578	INSM1, TSHZ3, ZNF83, ZNF264, IKZF1, ZNF160, ZNF619, ZNF230, ZNF331, ZNF616, PLAGL1, ZNF304, ZNF341, ZNF212, ZNF134, ZNF418, ZNF407, ZNF416, ZNF551, ZNF606, ZNF572	373	575	19113	1.871420912	0.999978803	0.592128826	13.68203083
SP_PIR_KEYWORDS	transcription regulation	55	14.47368421	0.009201101	JDP2, ZNF83, CNOT2, CNOT1, GATA2, MAX, ZNF304, SIN3B, ZNF407, USP16, MYC, BRF2, HDAC11, PURB, MED19, ZNF341, BRWD1, ZNF134, TFAP2A, ZNF551, IRAK1BP1, TSHZ3, CAMTA2, ELL, CTNND1, ZNF619, ZNF230, ZNF331, ZNF616, PLAGL1, NR1D1, POU2F3, POU2F1, NFAT5, ETV6, ZNF606, ASXL2, INSM1, NKRF, ERF, ZNF264, IKZF1, CEBPD, ZNF160, PHF10, UBP1, MEF2D, ZNF212, SP3, SMARCC2, ZNF418, ZNF416, ZNF572, NCOR2, TBL1Y	373	2026	19235	1.399930925	0.962079647	0.238670431	11.89470999
SP_PIR_KEYWORDS	guanine-nucleotide releasing factor	8	2.105263158	0.009207101	ALS2, RALGPS1, RASGRP4, MCF2, RAPGEF4, VAV2, ARFGEF1, RALGDS	373	121	19235	3.409478652	0.962160845	0.222660244	11.90201856
SP_PIR_KEYWORDS	Transcription	56	14.73684211	0.009308373	JDP2, ZNF83, CNOT2, CNOT1, CBFB, GATA2, MAX, ZNF304, SIN3B, ZNF407, USP16, MYC, BRF2, HDAC11, PURB, MED19, ZNF341, BRWD1, ZNF134, TFAP2A, ZNF551, IRAK1BP1, TSHZ3, CAMTA2, ELL, CTNND1, ZNF619, ZNF230, ZNF331, ZNF616, PLAGL1, NR1D1, POU2F3, POU2F1, NFAT5, ETV6, ZNF606, ASXL2, INSM1, NKRF, ERF, ZNF264, IKZF1, CEBPD, ZNF160, PHF10, UBP1, MEF2D, ZNF212, SP3, SMARCC2, ZNF418, ZNF416, ZNF572, NCOR2, TBL…	373	2071	19235	1.394412563	0.963505587	0.210591343	12.02530272
UP_SEQ_FEATURE	zinc finger region:C2H2-type 5	20	5.263157895	0.009482681	INSM1, TSHZ3, ZNF83, ZNF264, IKZF1, ZNF160, ZNF619, ZNF230, ZNF331, ZNF616, PLAGL1, ZNF304, ZNF341, ZNF134, ZNF418, ZNF407, ZNF416, ZNF551, ZNF606, ZNF572	373	538	19113	1.904880553	0.999986901	0.57888222	14.24817394
INTERPRO	IPR008937:Ras guanine nucleotide exchange factor	4	1.052631579	0.015115441	RALGPS1, RASGRP4, RAPGEF4, RALGDS	338	26	16659	7.582612654	0.999935	0.854593912	20.27571436
UP_SEQ_FEATURE	zinc finger region:C2H2-type 6	18	4.736842105	0.015461723	ZNF83, ZNF264, IKZF1, ZNF160, ZNF619, ZNF230, ZNF331, ZNF616, PLAGL1, ZNF304, ZNF341, ZNF134, ZNF418, ZNF407, ZNF416, ZNF551, ZNF606, ZNF572	373	488	19113	1.890047466	0.99999999	0.731091022	22.22813431
UP_SEQ_FEATURE	zinc finger region:C2H2-type 7	17	4.473684211	0.015839694	ZNF83, ZNF264, ZNF160, ZNF619, ZNF230, ZNF331, ZNF616, PLAGL1, ZNF304, ZNF341, ZNF134, ZNF418, ZNF407, ZNF416, ZNF551, ZNF606, ZNF572	373	451	19113	1.931489749	0.999999993	0.71521762	22.70841898
UP_SEQ_FEATURE	compositionally biased region:Poly-Thr	5	1.315789474	0.016091885	NDRG4, CALD1, NFAT5, PAPPA2, MFRP	373	50	19113	5.124128686	0.999999995	0.697728293	23.02732755
INTERPRO	IPR019804:Ras guanine-nucleotide exchange factor, conserved site	4	1.052631579	0.016755069	RALGPS1, RASGRP4, RAPGEF4, RALGDS	338	27	16659	7.301775148	0.999977361	0.831805785	22.22766495
UP_SEQ_FEATURE	zinc finger region:C2H2-type 8	16	4.210526316	0.017100446	ZNF83, ZNF264, ZNF160, ZNF619, ZNF230, ZNF331, ZNF616, ZNF304, ZNF341, ZNF134, ZNF418, ZNF407, ZNF416, ZNF551, ZNF606, ZNF572	373	417	19113	1.966092542	0.999999999	0.697972806	24.29040632
UP_SEQ_FEATURE	domain:Ras-GEF	4	1.052631579	0.018375927	RALGPS1, RASGRP4, RAPGEF4, RALGDS	373	29	19113	7.067763705	1	0.703542027	25.85993121
SMART	SM00147:RasGEF	4	1.052631579	0.020104183	RALGPS1, RASGRP4, RAPGEF4, RALGDS	178	30	9079	6.800749064	0.957057722	0.957057722	21.64328929
GOTERM_MF_FAT	GO:0043236 laminin binding	3	0.789473684	0.021085212	BCAM, AGRN, THBS1	272	11	12983	13.0177139	0.999934432	0.991902613	26.10503646
GOTERM_CC_FAT	GO:0031224 intrinsic to membrane	131	34.47368421	0.021168025	LOC389791, OR7A17, MICA, VAPA, WFS1, OR4S1, PSKH1, INSIG2, PRRT2, OR6C2, TMEM20, OR6C3, CH25H, SLC25A28, ADAM8, CLCA1, ATG9A, AIG1, DLL1, SPAG9, LHFPL2, VSIG2, CD300LG, VAMP2, EXT1, OR2B6, C11ORF64, SLC38A3, ABCA9, PKHD1, OR11G2, CSMD2, OR2L13, BAI1, OR56B1, OR2T6, ADAM33, C6ORF72, SLC30A3, GML, KIAA0247, ENTPD2, SLC30A6, ST6GAL1, OR2AG1, OR5P2, OR2AG2, OR13H1, SPPL2B, PPAPDC1A, ATP13A2, OR56A4, …	265	5485	12782	1.151987066	0.997653579	0.779909416	24.67522744
INTERPRO	IPR001895:Guanine-nucleotide dissociation stimulator CDC25	4	1.052631579	0.022248822	RALGPS1, RASGRP4, RAPGEF4, RALGDS	338	30	16659	6.571597633	0.999999348	0.869273559	28.4478233
SP_PIR_KEYWORDS	repressor	16	4.210526316	0.022612396	ASXL2, NKRF, ERF, JDP2, IKZF1, CNOT1, HDAC11, PURB, LSM14A, MAX, SIN3B, NR1D1, SP3, ZNF418, ETV6, NCOR2	373	435	19235	1.896767434	0.999695451	0.417122738	26.90013329
SP_PIR_KEYWORDS	calcium	25	6.578947368	0.023511124	LALBA, MEGF8, NKD2, S100A8, UTRN, PPP3R1, MAN1B1, CDH1, CRNN, FGG, RASGRP4, SYN3, PLA2G12B, OIT3, THBS1, ENTPD2, S100A2, PCDHB9, CLCA1, MMP10, ITGA7, PLA2G3, MEGF6, PLA2G2D, TLL1	373	803	19235	1.605490804	0.9997801	0.40927001	27.81563939
CHROMOSOME	16	24	6.315789474	0.023662966	PDPR, CES2, C16ORF70, FTO, NUP93, CDH1, CNOT1, TAT, ELMO3, CBFB, ZCCHC14, KIFC3, TRADD, BBS2, PSKH1, NUPR1, PRRT2, MGRN1, COG8, NDRG4, NFAT5, HSD11B2, CMTM4, USP31	380	1674	43203	1.629994341	0.437147873	0.249765285	17.47781476
UP_SEQ_FEATURE	sequence variant	253	66.57894737	0.024188329	ALS2, VAPA, FAM20A, UTRN, PDLIM3, VPS33A, KIFC3, PSKH1, OR6C2, C1ORF104, BRPF3, VPS13D, OR6C3, CH25H, VPS13B, ADAM8, PDPR, GTPBP1, POLI, CLCA1, AIG1, KRT13, MARK3, KIAA1530, NKTR, FAM123B, SPAG9, LHFPL2, HSD11B2, CAMK1, EXT1, PLA2G2D, OR2B6, LALBA, RALGPS1, ELL, ZNF230, ARFGEF1, ZNF616, PLAGL1, C10ORF93, OR56B1, OR2T6, AGRN, SPERT, HAP1, ASXL2, DVL3, OR2AG1, OR13H1, OR5P2, OR2AG2, CXORF22, FTO, C…	373	11992	19113	1.081057837	1	0.781438765	32.6336189
SP_PIR_KEYWORDS	phagocytosis	3	0.789473684	0.025274375	GATA2, ELMO3, ELMO2	373	13	19235	11.90039183	0.999884025	0.413197456	29.58100237
GOTERM_BP_FAT	GO:0006350 transcription	58	15.26315789	0.027479508	JDP2, ZNF83, CNOT2, CNOT1, CBFB, GATA2, MAX, ZNF304, SIN3B, ZNF407, USP16, MYC, BRF2, HDAC11, PURB, MED19, ZNF341, BRWD1, ZNF134, TFAP2A, ZNF551, IRAK1BP1, TSHZ3, CAMTA2, ELL, CTNND1, ZNF619, ZNF230, ZNF331, CALCOCO1, ZNF616, PLAGL1, NR1D1, POU2F3, POU2F1, NFAT5, ETV6, ZNF606, ASXL2, INSM1, NKRF, ERF, ZNF264, IKZF1, CEBPD, ZNF160, PHF10, UBP1, MEF2D, PAPOLA, ZNF212, SP3, SMARCC2, ZNF418, ZNF416, …	288	2101	13528	1.296710561	1	0.99269771	37.26182735
GOTERM_MF_FAT	GO:0005509 calcium ion binding	29	7.631578947	0.027904743	LALBA, MEGF8, NKD2, S100A8, UTRN, PPP3R1, MAN1B1, CDH1, CRNN, PLCL2, PRRG3, FGG, RASGRP4, SYN3, PLA2G12B, OIT3, THBS1, ENTPD2, S100A2, PCDHB9, CLCA1, DLL1, MMP10, BNIP2, ITGA7, PLA2G3, MEGF6, PLA2G2D, TLL1	272	919	12983	1.506220796	0.999997218	0.985935332	33.08630867
GOTERM_CC_FAT	GO:0016021 integral to membrane	126	33.15789474	0.028828078	LOC389791, OR7A17, MICA, VAPA, WFS1, OR4S1, INSIG2, PRRT2, OR6C2, TMEM20, OR6C3, CH25H, SLC25A28, ADAM8, CLCA1, ATG9A, AIG1, DLL1, SPAG9, LHFPL2, VSIG2, CD300LG, VAMP2, EXT1, OR2B6, C11ORF64, SLC38A3, ABCA9, PKHD1, OR11G2, CSMD2, OR2L13, BAI1, OR56B1, OR2T6, ADAM33, C6ORF72, SLC30A3, KIAA0247, ENTPD2, SLC30A6, ST6GAL1, OR2AG1, OR5P2, OR2AG2, OR13H1, SPPL2B, PPAPDC1A, ATP13A2, OR56A4, IFI27, OR56A…	265	5297	12782	1.147343637	0.999746019	0.809032143	32.11894546
UP_SEQ_FEATURE	zinc finger region:C2H2-type 2	20	5.263157895	0.029805414	INSM1, TSHZ3, ZNF83, ZNF264, IKZF1, ZNF160, ZNF619, ZNF230, ZNF331, ZNF616, PLAGL1, ZNF304, ZNF341, ZNF212, SP3, ZNF418, ZNF407, ZNF416, ZNF551, ZNF572	373	608	19113	1.685568647	1	0.83224636	38.62443347
GOTERM_BP_FAT	GO:0009266 response to temperature stimulus	6	1.578947368	0.031536404	OSM, MICA, CCL2, HSPB6, CRNN, THBS1	288	83	13528	3.395582329	1	0.993853379	41.49984133
UP_SEQ_FEATURE	domain:CUB 2	4	1.052631579	0.032516784	MEGF8, MFRP, CSMD2, TLL1	373	36	19113	5.693476318	1	0.843937692	41.33386051
UP_SEQ_FEATURE	domain:CUB 1	4	1.052631579	0.032516784	MEGF8, MFRP, CSMD2, TLL1	373	36	19113	5.693476318	1	0.843937692	41.33386051
CHROMOSOME	10	23	6.052631579	0.032613891	BTAF1, C10ORF46, PFKFB3, C10ORF10, CAMK2G, PPAPDC1A, C10ORF116, TSPAN15, VCL, CCDC6, AKR1C4, C10ORF93, DIP2C, TMEM20, SLC16A9, ADK, CH25H, PLA2G12B, PARG, SLC25A28, KIAA1217, OIT3, ADAM8	380	1635	43203	1.599338484	0.548771705	0.232993976	23.35498044
GOTERM_BP_FAT	GO:0001503 ossification	7	1.842105263	0.035730923	MEF2D, CYP27B1, SP3, GABBR1, ATP6V1B1, EXT1, CBFB	288	115	13528	2.859178744	1	0.994783684	45.59764135
UP_SEQ_FEATURE	zinc finger region:C2H2-type 3	20	5.263157895	0.036002684	INSM1, ZNF83, ZNF264, IKZF1, ZNF160, ZNF619, ZNF230, ZNF331, ZNF616, PLAGL1, ZNF304, ZNF341, ZNF212, ZNF134, SP3, ZNF418, ZNF407, ZNF416, ZNF551, ZNF572	373	622	19113	1.647629803	1	0.860078277	44.65257884
GOTERM_MF_FAT	GO:0016566 specific transcriptional repressor activity	4	1.052631579	0.0387078	NKRF, IKZF1, UBP1, PURB	272	36	12983	5.303513072	0.999999982	0.988447864	42.90261071
GOTERM_MF_FAT	GO:0005085 guanyl-nucleotide exchange factor activity	8	2.105263158	0.040254026	ALS2, RALGPS1, RASGRP4, MCF2, RAPGEF4, VAV2, ARFGEF1, RALGDS	272	152	12983	2.512190402	0.999999991	0.975625853	44.1926268
GOTERM_BP_FAT	GO:0050808 synapse organization	5	1.315789474	0.040324532	PCDHB9, ALS2, UTRN, CDH1, AGRN	288	61	13528	3.850182149	1	0.995704915	49.77501583
UP_SEQ_FEATURE	zinc finger region:C2H2-type 13	9	2.368421053	0.043493201	ZNF304, ZNF83, ZNF264, ZNF418, ZNF160, ZNF407, ZNF551, ZNF606, ZNF616	373	201	19113	2.294385979	1	0.897855831	51.19738976
GOTERM_BP_FAT	GO:0006355 regulation of transcription, DNA-dependent	49	12.89473684	0.043601611	ZNF83, JDP2, CNOT2, CBFB, GATA2, ZNF304, SIN3B, USP16, MYC, BRF2, PURB, MED19, OSM, BRWD1, ZNF134, TFAP2A, ZNF551, KCNH4, TSHZ3, CAMTA2, ZNF619, ZNF230, CALCOCO1, ZNF331, ZNF616, PLAGL1, NR1D1, POU2F3, NFAT5, POU2F1, AGRN, ETV6, ZNF606, DVL3, ERF, TNFSF4, ZNF264, IKZF1, CEBPD, ZNF160, UBP1, MEF2D, ZNF212, SP3, SMARCC2, ZNF418, ZNF416, NCOR2, TBL1Y	288	1773	13528	1.298160682	1	0.995699985	52.56873949
SP_PIR_KEYWORDS	activator	17	4.473684211	0.046604932	CAMTA2, IKZF1, BRF2, CEBPD, MED19, PLAGL1, GATA2, MEF2D, MAX, BRWD1, SP3, NFAT5, POU2F1, TFAP2A, USP16, MYC, TBL1Y	373	520	19235	1.685888843	0.999999954	0.608828642	47.99549744
GOTERM_BP_FAT	GO:0060348 bone development	7	1.842105263	0.04704214	MEF2D, CYP27B1, SP3, GABBR1, ATP6V1B1, EXT1, CBFB	288	123	13528	2.673215899	1	0.99578435	55.34418519
UP_SEQ_FEATURE	zinc finger region:C2H2-type 15	7	1.842105263	0.047279601	ZNF304, ZNF83, ZNF418, ZNF160, ZNF407, ZNF606, ZNF616	373	134	19113	2.676783642	1	0.907572333	54.2224421
INTERPRO	IPR007087:Zinc finger, C2H2-type	24	6.315789474	0.047373757	INSM1, TSHZ3, ZNF83, ZNF264, IKZF1, ZNF160, MINK1, ZNF619, ZNF230, ZNF331, ZNF616, PLAGL1, ZNF304, ZNF341, ZNF212, ZNF134, SP3, ZNF418, ZNF407, ZNF416, ZNF609, ZNF551, ZNF606, ZNF572	338	784	16659	1.508785171	1	0.978509521	51.42403682
CYTOBAND	1p36.12	3	0.789473684	0.047887657	USP48, PLA2G2D, CAMK2N1	380	39	42222	8.546963563	0.999999484	0.973192618	48.00759701
INTERPRO	IPR013087:Zinc finger, C2H2-type/integrase, DNA-binding	20	5.263157895	0.048518334	ZNF83, ZNF264, IKZF1, ZNF160, ZNF619, ZNF230, ZNF331, ZNF616, PLAGL1, ZNF304, ZNF341, ZNF212, ZNF134, SP3, ZNF418, ZNF407, ZNF416, ZNF551, ZNF606, ZNF572	338	621	16659	1.587342423	1	0.969742722	52.28513935
CYTOBAND	18q21.1	3	0.789473684	0.050116284	POLI, RNF165, KIAA0427	380	40	42222	8.333289474	0.999999741	0.951854454	49.60650256
CYTOBAND	8q24.13	3	0.789473684	0.050116284	TMEM65, FBXO32, ZNF572	380	40	42222	8.333289474	0.999999741	0.951854454	49.60650256
SP_PIR_KEYWORDS	chemotaxis	5	1.315789474	0.050785986	CCL2, S100A8, CMTM8, CMTM4, PTAFR	373	72	19235	3.581136431	0.99999999	0.621332344	51.03439276
UP_SEQ_FEATURE	zinc finger region:C2H2-type 16	6	1.578947368	0.050817844	ZNF304, ZNF418, ZNF160, ZNF407, ZNF606, ZNF616	373	103	19113	2.984929332	1	0.914709734	56.88945292
CHROMOSOME	11	30	7.894736842	0.055703473	C11ORF64, OR52H1, OR8H3, CTNND1, OR4S1, OR51Q1, MFRP, POU2F3, OR56B1, RNF169, B4GALNT4, OR5AN1, OR2AG1, OR52B4, OR2AG2, OR5P2, BIRC2, MED19, MMP10, OR56A4, OR4X1, OR56A1, VSIG2, OR4X2, CD59, USP47, OR52W1, C11ORF45, JAM3, OR2AT4	380	2418	43203	1.410572026	0.747302223	0.290993273	36.85733226
COG_ONTOLOGY	Transcription / Cell division and chromosome partitioning	5	1.315789474	0.058490832	PLAGL1, ZNF160, ZNF416, ZNF609, ZNF230	43	69	1950	3.286147624	0.641063678	0.641063678	35.3637265
CYTOBAND	9q33.2	3	0.789473684	0.059389656	RABGAP1, OR1L8, OR1L1	380	44	42222	7.575717703	0.999999986	0.950722795	55.78346336
INTERPRO	IPR000972:Octamer-binding transcription factor	2	0.526315789	0.059472018	POU2F3, POU2F1	338	3	16659	32.85798817	1	0.979373291	59.83577082
GOTERM_CC_FAT	GO:0016323 basolateral plasma membrane	9	2.368421053	0.059735968	WNT2, SLC23A2, CEACAM5, CDH1, ATP6V1B1, PARVB, TES, GAK, VCL	265	203	12782	2.138451529	0.999999973	0.945262705	55.76987958
GOTERM_BP_FAT	GO:0051252 regulation of RNA metabolic process	49	12.89473684	0.059896458	ZNF83, JDP2, CNOT2, CBFB, GATA2, ZNF304, SIN3B, USP16, MYC, BRF2, PURB, MED19, OSM, BRWD1, ZNF134, TFAP2A, ZNF551, KCNH4, TSHZ3, CAMTA2, ZNF619, ZNF230, CALCOCO1, ZNF331, ZNF616, PLAGL1, NR1D1, POU2F3, NFAT5, POU2F1, AGRN, ETV6, ZNF606, DVL3, ERF, TNFSF4, ZNF264, IKZF1, CEBPD, ZNF160, UBP1, MEF2D, ZNF212, SP3, SMARCC2, ZNF418, ZNF416, NCOR2, TBL1Y	288	1813	13528	1.26951952	1	0.998559838	64.42070574
GOTERM_CC_FAT	GO:0000267 cell fraction	31	8.157894737	0.060053518	ALS2, VAPA, SGPP1, CALD1, C16ORF70, UTRN, MAN1B1, CTNND1, ASNS, ATP6V1B1, SDC3, WNT2, PTGES, SLC23A2, RASGRP4, HRH4, RAPGEF4, SLC30A3, MCF2, STMN2, HAL, TSPAN15, CAMK2N1, CYP4B1, VSIG2, P2RX1, SLC6A7, CD59, CNTN1, HSD11B2, VAMP2	265	1083	12782	1.3806582	0.999999976	0.918229277	55.96730589
SMART	SM00355:ZnF_C2H2	23	6.052631579	0.060062546	INSM1, TSHZ3, ZNF83, ZNF264, IKZF1, ZNF160, ZNF619, ZNF230, ZNF331, ZNF616, PLAGL1, ZNF304, ZNF341, ZNF212, ZNF134, SP3, ZNF418, ZNF407, ZNF416, ZNF609, ZNF551, ZNF606, ZNF572	178	797	9079	1.471931259	0.999932339	0.991774372	52.47354834
GOTERM_CC_FAT	GO:0005925 focal adhesion	6	1.578947368	0.060066706	WNT2, CDH1, PARVB, TES, GAK, VCL	265	102	12782	2.837291898	0.999999976	0.888234553	55.9754871
GOTERM_MF_FAT	GO:0004723 calcium-dependent protein serine/threonine phosphatase activity	2	0.526315789	0.061326966	CAMK2G, PPP3R1	272	3	12983	31.82107843	1	0.991500102	59.27934399
UP_SEQ_FEATURE	zinc finger region:C2H2-type 1	17	4.473684211	0.065517474	TSHZ3, ZNF264, IKZF1, ZNF160, ZNF619, ZNF230, ZNF331, ZNF616, PLAGL1, ZNF304, ZNF212, ZNF134, SP3, ZNF418, ZNF407, ZNF551, ZNF572	373	542	19113	1.607199034	1	0.953827376	66.48580226
GOTERM_BP_FAT	GO:0007528 neuromuscular junction development	3	0.789473684	0.06631911	ALS2, UTRN, AGRN	288	20	13528	7.045833333	1	0.998902674	68.27622138
UP_SEQ_FEATURE	domain:N-terminal Ras-GEF	3	0.789473684	0.067577893	RASGRP4, RAPGEF4, RALGDS	373	22	19113	6.987448209	1	0.953015305	67.65825206
SP_PIR_KEYWORDS	zinc-finger	43	11.31578947	0.067653126	TSHZ3, ZNF83, UTRN, ZNF619, ZNF230, ZNF331, ZNF616, PLAGL1, ZNF304, GATA2, ZDHHC21, RNF103, MGRN1, NR1D1, BRPF3, RASGRP4, RNF165, ZNF407, RNF169, ZNF609, USP16, ZNF606, INSM1, ASXL2, ZNF264, BRF2, IKZF1, ZMYM6, ZNF160, PHF10, VAV2, BIRC2, ZCCHC14, RNF180, ZNF341, ZNF134, ZNF212, SP3, ZNF418, ZNF416, ZNF551, TRIM39, ZNF572	373	1718	19235	1.290709941	1	0.710584297	61.6985468
GOTERM_CC_FAT	GO:0005924 cell-substrate adherens junction	6	1.578947368	0.068510591	WNT2, CDH1, PARVB, TES, GAK, VCL	265	106	12782	2.730224279	0.999999998	0.89264634	60.93485289
SP_PIR_KEYWORDS	zinc	53	13.94736842	0.06855084	ZNF83, UTRN, PDLIM3, GATA2, ZNF304, RNF103, BRPF3, MGRN1, ZNF407, ADAM8, USP16, BRF2, ZCCHC14, RNF180, MMP10, ZNF341, ZNF134, PGCP, ZNF551, TRIM39, TSHZ3, ZNF619, ZNF230, ZNF331, ZNF616, PLAGL1, ZDHHC21, NR1D1, RASGRP4, RNF165, RNF169, ADAM33, ZNF609, SLC30A3, ZNF606, SLC30A6, TES, INSM1, ASXL2, ZNF264, IKZF1, ZMYM6, ZNF160, PHF10, VAV2, BIRC2, ZNF212, SP3, ZNF418, ZNF416, PAPPA2, ZNF572, TLL1	373	2189	19235	1.248571642	1	0.697927299	62.20070379
SMART	SM00229:RasGEFN	3	0.789473684	0.073192579	RASGRP4, RAPGEF4, RALGDS	178	23	9079	6.652906693	0.999992355	0.98030039	59.86117033
GOTERM_CC_FAT	GO:0046658 anchored to plasma membrane	3	0.789473684	0.074890379	RGMB, PKHD1, CD59	265	22	12782	6.577358491	1	0.889524114	64.33358147
UP_SEQ_FEATURE	compositionally biased region:Poly-Gln	7	1.842105263	0.075137119	BRWD1, SP3, SMARCC2, NFAT5, LENG8, MYC, NCOR2	373	151	19113	2.375423894	1	0.962812019	71.63842281
SMART	SM00042:CUB	4	1.052631579	0.076901939	MEGF8, MFRP, CSMD2, TLL1	178	51	9079	4.000440626	0.999995894	0.954985364	61.74850441
KEGG_PATHWAY	hsa00592:alpha-Linolenic acid metabolism	3	0.789473684	0.077032025	PLA2G12B, PLA2G3, PLA2G2D	132	18	5085	6.420454545	0.999851909	0.987830723	59.57315143
CYTOBAND	7q31.2	2	0.526315789	0.07795363	WNT2, TES	380	9	42222	24.69122807	1	0.967297519	66.10015342
INTERPRO	IPR000651:Guanine nucleotide exchange factor for Ras-like GTPases, N-terminal	3	0.789473684	0.078126199	RASGRP4, RAPGEF4, RALGDS	338	23	16659	6.428736815	1	0.99073162	70.18725033
GOTERM_BP_FAT	GO:0008633 activation of pro-apoptotic gene products	3	0.789473684	0.078454002	PPP3R1, MYC, TRADD	288	22	13528	6.40530303	1	0.999517625	74.51248809
SP_PIR_KEYWORDS	egf-like domain	9	2.368421053	0.079143267	MEGF8, ADAM33, OIT3, DLL1, AGRN, ADAM8, MEGF6, THBS1, TLL1	373	230	19235	2.017892528	1	0.734650777	67.68269459
SP_PIR_KEYWORDS	myristate	6	1.578947368	0.081352539	PSKH1, NKD2, RNF103, GNAI1, PPP3R1, VCL	373	119	19235	2.600085611	1	0.729097395	68.72887078
GOTERM_BP_FAT	GO:0006909 phagocytosis	4	1.052631579	0.081384115	GATA2, THBS1, ELMO3, ELMO2	288	48	13528	3.914351852	1	0.999443395	75.83498337
GOTERM_BP_FAT	GO:0001779 natural killer cell differentiation	2	0.526315789	0.082207323	IKZF1, SP3	288	4	13528	23.48611111	1	0.999233925	76.19475861
GOTERM_CC_FAT	GO:0030055 cell-substrate junction	6	1.578947368	0.082343523	WNT2, CDH1, PARVB, TES, GAK, VCL	265	112	12782	2.583962264	1	0.890387109	67.95707488
KEGG_PATHWAY	hsa04670:Leukocyte transendothelial migration	7	1.842105263	0.082952171	GNAI1, CTNND1, RAPGEF4, VAV2, JAM3, CLDN14, VCL	132	118	5085	2.285246533	0.999927034	0.95821316	62.40801195
INTERPRO	IPR000859:CUB	4	1.052631579	0.084044097	MEGF8, MFRP, CSMD2, TLL1	338	51	16659	3.865645667	1	0.990252722	72.91110908
SMART	SM00349:KRAB	12	3.157894737	0.086720413	ZNF304, ZNF264, ZNF212, ZNF418, ZNF160, ZNF416, ZNF619, ZNF551, ZNF230, ZNF606, ZNF331, ZNF616	178	355	9079	1.724133565	0.999999217	0.939921889	66.35846152
UP_SEQ_FEATURE	zinc finger region:C2H2-type 14	7	1.842105263	0.086796977	ZNF304, ZNF83, ZNF418, ZNF160, ZNF551, ZNF606, ZNF616	373	157	19113	2.284643363	1	0.97514014	76.88796798
SP_PIR_KEYWORDS	wnt signaling pathway	6	1.578947368	0.088251143	WNT2, DVL3, NKD2, CTNND1, CALCOCO1, FAM123B	373	122	19235	2.536149079	1	0.744047366	71.79702744
INTERPRO	IPR015880:Zinc finger, C2H2-like	23	6.052631579	0.088391215	INSM1, TSHZ3, ZNF83, ZNF264, IKZF1, ZNF160, ZNF619, ZNF230, ZNF331, ZNF616, PLAGL1, ZNF304, ZNF341, ZNF212, ZNF134, SP3, ZNF418, ZNF407, ZNF416, ZNF609, ZNF551, ZNF606, ZNF572	338	797	16659	1.422334494	1	0.988959641	74.7620845
SP_PIR_KEYWORDS	cell junction	13	3.421052632	0.091972175	PKHD1, UTRN, GABBR1, CDH1, CLDN14, CAMK2N1, VCL, GAK, SYN3, SLC30A3, VAMP2, PARVB, TES	373	399	19235	1.680172281	1	0.744915505	73.33369088
KEGG_PATHWAY	hsa04310:Wnt signaling pathway	8	2.105263158	0.093671569	WNT2, DVL3, NKD2, CAMK2G, NFAT5, PPP3R1, MYC, TBL1Y	132	151	5085	2.040939193	0.999979982	0.933111092	67.08437545
SP_PIR_KEYWORDS	sushi	4	1.052631579	0.09412565	GABBR1, PAPPA2, KIAA0247, CSMD2	373	56	19235	3.683454615	1	0.739706215	74.1871679
GOTERM_BP_FAT	GO:0006357 regulation of transcription from RNA polymerase II promoter	22	5.789473684	0.094344806	ERF, JDP2, CAMTA2, IKZF1, CNOT2, UBP1, CALCOCO1, CBFB, MED19, OSM, PLAGL1, GATA2, BRWD1, POU2F3, SMARCC2, NFAT5, POU2F1, TFAP2A, AGRN, MYC, NCOR2, TBL1Y	288	727	13528	1.421442763	1	0.999619196	80.94812326
SMART	SM00032:CCP	4	1.052631579	0.095551069	GABBR1, PAPPA2, KIAA0247, CSMD2	178	56	9079	3.643258427	0.999999826	0.925311348	70.0635776
UP_SEQ_FEATURE	cross-link:Glycyl lysine isopeptide (Lys-Gly) (interchain with G-Cter in SUMO)	5	1.315789474	0.09569029	PAPOLA, IKZF1, CEBPD, SP3, TFAP2A	373	89	19113	2.878723981	1	0.98086583	80.26345732
SMART	SM00181:EGF	8	2.105263158	0.097652465	MEGF8, ADAM33, OIT3, DLL1, AGRN, ADAM8, MEGF6, THBS1	178	201	9079	2.030074347	0.999999879	0.897234053	70.88827984
GOTERM_CC_FAT	GO:0019717 synaptosome	5	1.315789474	0.098988646	ALS2, P2RX1, VAMP2, CAMK2N1, SDC3	265	85	12782	2.837291898	1	0.914416762	74.85548196
GOTERM_CC_FAT	GO:0031362 anchored to external side of plasma membrane	2	0.526315789	0.099106398	PKHD1, CD59	265	5	12782	19.29358491	1	0.896895643	74.89896846
INTERPRO	IPR000742:EGF-like, type 3	8	2.105263158	0.099577722	MEGF8, ADAM33, DLL1, AGRN, ADAM8, MEGF6, THBS1, TLL1	338	194	16659	2.032452876	1	0.991283966	78.99722673
