# Supplementary material for: Breast tumors from CHEK2 1100delC-mutation carriers: genomic landscape and clinical implications
Source: Breast Cancer Res. 2011 Sep 20;13(5):R90. doi: 10.1186/bcr3015 (PMC3262202; doi:10.1186/bcr3015)
Supplement: Additional file 9 — Differentially expressed genes associated with WNT pathway, cell adhesion, or calcium. Columns "CHEK2 M" and "other M" give average and range of expression values for each gene in CHEK2 1100delC-mutation carrier and other tumor samples correspondingly. [file bcr3015-S9.CSV]

Additional file 9. Differentially expressed genes associated with WNT pathway, cell adhesion or calcium. Columns ‘CHEK2 M’ and ‘other M' give average and range of expression values for each gene in CHEK2 1100delC mutation carrier and other tumor samples correspondingly.
Gene Symbol	Annotations			Fold change	p-value	CHEK2 M (min-max)	other M (min-max)
WNT2	WNT-pathway	Focal adhesion		1.2741	0.0093	1.20 ((0.29) - (1.96))	0.84 ((0.10) - (2.34))
DVL3	WNT-pathway			1.1412	0.0143	-0.14 ((-0.51) - (0.18))	-0.30 ((-0.97) - (0.41))
NKD2	WNT-pathway		Calcium binding	1.1951	0.028	-0.15 ((-0.88) - (0.81))	-0.40 ((-1.1) - (0.92))
CAMK2G	WNT-pathway		Calcium binding	1.1442	0.0147	0.51 ((-0.03) - (0.75))	0.29 ((-0.45) - (0.82))
NFAT5	WNT-pathway			1.1126	0.0487	-0.23 ((-0.78) - (0.26))	-0.29 ((-0.78) - (0.32))
PPP3R1	WNT-pathway		Calcium binding	1.1698	0.0162	-0.07 ((-0.72) - (0.76))	-0.26 ((-0.97) - (0.74))
MYC	WNT-pathway			1.2443	0.0028	0.78 ((-0.15) - (1.55))	0.50 ((-0.21) - (1.14))
CALCOCO1	WNT-pathway		Calcium binding	1.2579	0.0016	1.06 ((0.55) - (1.59))	0.72 ((-0.11) - (1.52))
STK11	WNT-pathway			1.175	0.018	0.17 ((-0.27) - (0.74))	-0.07 ((-0.83) - (0.76))
FAM123B	WNT-pathway			1.1046	0.0383	-0.18 ((-0.53) - (0.02))	-0.26 ((-0.98) - (0.41))
LRP1	WNT-pathway			0.817	0.0011	-0.02 ((-0.6) - (0.39))	0.16 ((-0.59) - (0.86))
LEF1	WNT-pathway			0.7088	0.0081	-1.33 ((-2.25) - (-0.4))	-1.12 ((-2.50) - (0.40))
GSK3A [106, 107]	WNT-pathway			1.1653	0.0166	0.21 ((-0.46) - (0.8))	0.05 ((-0.61) - (0.66))
CTNND1	WNT-pathway	Focal adhesion		1.2881	0.0084	0.68 ((0.13) - (2.08))	0.41 ((-0.34) - (1.7))
MFRP [108]	WNT-pathway			1.1769	0.0415	1.02 ((0.34) - (1.75))	0.82 ((0.02) - (1.89))
CDH1		Focal adhesion	Calcium binding	1.6706	0.0006	0.65 ((-0.84) - (2.03))	0.15 ((-0.96) - (1.99))
PARVB		Focal adhesion		1.1773	0.0378	0.15 ((-0.45) - (1.11))	0.00 ((-0.70) - (0.86))
TES		Focal adhesion		1.2268	0.0151	0.48 ((-0.20) - (1.21))	0.35 ((-0.86) - (1.55))
GAK		Focal adhesion		1.139	0.0283	0.34 ((-0.14) - (0.70))	0.11 ((-0.71) - (0.71))
VCL		Focal adhesion		1.1765	0.036	0.17 ((-0.29) - (0.93))	-0.02 ((-0.71) - (0.84))
ZNF384		Focal adhesion		0.8759	0.0318	-0.53 ((-1.03) - (-0.19))	-0.39 ((-1.11) - (0.37))
CD2		Cell adhesion		0.8386	0.0435	0.30 ((-0.18) - (0.97))	0.54 ((-0.31) - (1.63))
CLDN14		Cell adhesion		1.1009	0.0257	-0.04 ((-0.41) - (0.21))	-0.12 ((-0.94) - (0.47))
JAM3		Cell adhesion		1.2286	0.0137	0.17 ((-0.26) - (0.73))	-0.14 ((-1.02) - (0.95))
SDC3		Cell adhesion		1.2895	0.0155	0.65 ((-0.15) - (1.57))	0.34 ((-0.53) - (1.25))
CNTN1		Cell adhesion		1.3699	0.0132	0.93 ((-0.07) - (3.02))	0.65 ((-0.05) - (1.82))
CHM		Cell adhesion		0.9115	0.0432	-0.12 ((-0.36) - (0.20))	0.04 ((-0.33) - (1.00))
LALBA			Calcium binding	1.2368	0.0187	-0.19 ((-2.62) - (0.87))	0.03 ((-0.69) - (6.38))
MEGF8			Calcium binding	1.2064	0.0417	0.10 ((-0.66) - (1.59))	-0.20 ((-1.87) - (1.56))
S100A8			Calcium binding	1.2438	0.0363	1.00 ((-0.12) - (2.21))	0.75 ((-0.07) - (1.98))
UTRN			Calcium binding	1.162	0.0093	0.58 ((-0.03) - (1.34))	0.45 ((-0.11) - (1.17))
MAN1B1			Calcium binding	1.1786	0.0506	0.14 ((-0.29) - (0.51))	-0.03 ((-0.89) - (0.94))
CRNN			Calcium binding	1.157	0.009	0.42 ((-0.42) - (0.83))	0.42 ((-0.40) - (1.30))
PLCL2			Calcium binding	1.1155	0.0195	0.21 ((-0.30) - (0.91))	0.13 ((-0.37) - (0.76))
PRRG3			Calcium binding	1.2408	0.0419	0.08 ((-0.36) - (1.46))	0.07 ((-0.46) - (2.78))
FGG			Calcium binding	1.2513	0.0201	-1.81 ((-2.53) - (-1.11))	-1.94 ((-2.88) - (-0.61))
RASGRP4			Calcium binding	1.1057	0.047	-0.10 ((-0.52) - (0.67))	-0.17 ((-1.53) - (0.34))
SYN3			Calcium binding	1.228	0.029	0.74 ((-0.08) - (2.21))	0.65 ((-0.29) - (1.84))
PLA2G12B			Calcium binding	1.1232	0.0494	0.33 ((-0.64) - (0.7))	0.24 ((-0.66) - (0.81))
OIT3			Calcium binding	1.1618	0.0165	0.87 ((0.24) - (1.26))	0.66 ((0.05) - (1.35))
THBS1			Calcium binding	1.5851	0.0099	2.18 ((0.55) - (4.66))	1.62 ((0.20) - (3.57))
ENTPD2			Calcium binding	1.1965	0.0409	0.37 ((-0.40) - (0.92))	0.24 ((-0.53) - (1.83))
S100A2			Calcium binding	1.4163	0.0312	0.69 ((-0.18) - (3.38))	0.29 ((-0.45) - (2.93))
PCDHB9			Calcium binding	1.2529	0.0135	0.38 ((-0.39) - (1.16))	0.32 ((-2.78) - (4.29))
CLCA1			Calcium binding	1.8178	0	1.05 ((-0.52) - (3.88))	0.38 ((-0.71) - (1.70))
DLL1			Calcium binding	1.1327	0.0514	0.34 ((-0.10) - (1.10))	0.30 ((-0.11) - (1.35))
MMP10			Calcium binding	1.1831	0.0422	-0.68 ((-1.45) - (0.02))	-0.86 ((-1.89) - (0.00))
BNIP2			Calcium binding	1.1335	0.0427	0.07 ((-0.45) - (0.72))	-0.02 ((-0.70) - (0.57))
ITGA7			Calcium binding	1.2531	0.0201	0.74 ((0.02) - (1.84))	0.54 ((-0.39) - (1.88))
PLA2G3			Calcium binding	1.3436	0.0103	0.12 ((-0.38) - (1.49))	-0.01 ((-1.71) - (3.23))
MEGF6			Calcium binding	1.3248	0.008	0.33 ((-0.54) - (1.95))	0.00 ((-0.82) - (2.47))
PLA2G2D			Calcium binding	3.7976	0.0012	0.61 ((-1.55) - (3.87))	0.35 ((-2.15) - (3.31))
TLL1			Calcium binding	1.1843	0.0305	-0.02 ((-4.14) - (2.09))	0.09 ((-2.62) - (0.54))
