# Supplementary material for: Breast tumors from CHEK2 1100delC-mutation carriers: genomic landscape and clinical implications
Source: Breast Cancer Res. 2011 Sep 20;13(5):R90. doi: 10.1186/bcr3015 (PMC3262202; doi:10.1186/bcr3015)
Supplement: Additional file 10 — Functional enrichment of differentially expressed genes with reduced expression levels. The most frequent annotation categories are involved in the protein-expression pathway, mitochondria, or cytoskeleton. (Pop, population; FDR, false discovery rate). [file bcr3015-S10.CSV]

Additional file 10. Functional enrichment of differentially expressed genes with lowered expression levels. The most frequent annotation categories are involved in the protein expression pathway, mitochondria or cytoskeleton.
Category	Term	Count	%	PValue	Genes	List Total	Pop Hits	Pop Total	Fold Enrichment	Bonferroni	Benjamini	FDR
CHROMOSOME	1	62	21.52777778	9.98E-10	IER5, DPH5, FAM20B, LRRC8D, DMAP1, ACBD6, CITED4, LZIC, NECAP2, MRPL37, GUCA2A, KLHL20, HMGCL, ZNF281, SCAMP3, ANP32E, TOR1AIP1, MRPL9, IPO9, SCYL3, DARS2, SPOCD1, NVL, C8A, DCLRE1B, BTG2, CEP350, PRCC, ASH1L, VAMP4, PPP1R15B, RALGPS2, MRPS15, TIPRL, GLRX2, TMED5, C1ORF50, REN, CD2, OTUD7B, CASZ1, CC2D1B, MR1, NENF, GBA, DHX9, LRRC42, EPB41, RFX5, RRP15, CD1C, PMF1, FUCA1, S100A13, MRPL24, ZNF672…	288	4050	43203	2.296455761	2.19E-08	2.19E-08	7.81E-07
SP_PIR_KEYWORDS	transit peptide	25	8.680555556	1.85E-07	MRPS15, ECH1, NAGS, MRPS11, TIMM50, PDHB, GLRX2, NDUFB2, GSR, MRPL12, AGPS, C12ORF10, SLC25A3, MRPL37, MRPL38, HMGCL, ALDH6A1, MRPL51, PDK4, C21ORF33, MRPL9, DARS2, CPS1, NDUFV3, MRPL24	285	476	19235	3.544707357	6.56E-05	6.56E-05	2.53E-04
UP_SEQ_FEATURE	transit peptide:Mitochondrion	24	8.333333333	5.30E-07	ALDH6A1, MRPL51, MRPS15, ECH1, NAGS, MRPS11, PDK4, C21ORF33, MRPL9, TIMM50, DARS2, CPS1, PDHB, NDUFB2, GLRX2, NDUFV3, MRPL24, GSR, MRPL12, C12ORF10, SLC25A3, MRPL37, MRPL38, HMGCL	284	467	19113	3.458636185	5.14E-04	5.14E-04	8.34E-04
SP_PIR_KEYWORDS	mitochondrion	32	11.11111111	2.26E-06	MRPS15, ECH1, NDUFB7, NAGS, MRPS11, TIMM50, MRPS30, PDHB, GLRX2, NDUFB2, GSR, MRPL12, C12ORF10, SLC25A3, MRPL37, MRPL38, MTCP1, HMGCL, ALDH6A1, MRPL51, PDK4, C21ORF33, MRPL9, BAD, DARS2, CPS1, SLC25A12, MRPL24, NDUFV3, RAB32, BAX, PHB2	285	832	19235	2.595816464	8.03E-04	4.02E-04	0.003101526
GOTERM_CC_FAT	GO:0030529 ribonucleoprotein complex	25	8.680555556	2.41E-06	XPO1, MRPS15, ZMAT5, HSD3B7, MRPS11, DICER1, MRPS30, SF3B2, MRPL12, RPL39L, MRPL37, MRPL38, GEMIN6, DHX9, MRPL51, RRP1, EMG1, MRPL9, FXR2, SF3A1, SLBP, MRPL24, SNRPB, LSM10, SNRPF	205	515	12782	3.026758229	6.70E-04	6.70E-04	0.003181994
GOTERM_CC_FAT	GO:0005739 mitochondrion	36	12.5	4.62E-05	GLRX5, MRPS15, ECH1, NDUFB7, NAGS, NIT2, MRPS11, TIMM50, MRPS30, PDHB, GLRX2, NDUFB2, GSR, MRPL12, AGPS, C12ORF10, SLC25A3, MRPL37, MRPL38, MTCP1, NTHL1, HMGCL, ALDH6A1, MRPL51, PDK4, C21ORF33, MRPL9, BAD, DARS2, CPS1, SLC25A12, MRPL24, NDUFV3, RAB32, BAX, PHB2	205	1087	12782	2.064989791	0.012766605	0.006403807	0.061025791
CYTOBAND	11q13.1	7	2.430555556	6.06E-05	SSSCA1, SAC3D1, LTBP3, DKFZP761E198, BAD, LRFN4, SF3B2	287	99	42222	10.40206948	0.014318523	0.014318523	0.078080992
SP_PIR_KEYWORDS	acetylation	63	21.875	1.10E-04	XPO1, ARHGAP15, AIP, HIST1H2BO, GSR, EIF4EBP1, SH2D1A, AGPS, SLC25A3, MRPL37, DOCK10, MYST1, HMGCL, ALDH6A1, DARS, EMG1, LEF1, IPO9, POLR1C, DARS2, PCM1, PFDN6, EDF1, NRGN, SNRPF, XRN2, THOC1, ECH1, HIST1H2AG, DIAPH1, USP5, HAT1, SNX4, CBLL1, TIPRL, SF3B2, THTPA, SNRK, C12ORF10, USP39, TGM3, NENF, SSSCA1, SSRP1, DHX9, C9ORF64, RRP15, C21ORF33, BAD, PMF1, CPS1, SF3A1, PWP1, RAB32, DDX56, DR1, BAX,…	285	2635	19235	1.613642265	0.038432418	0.012978519	0.151189661
GOTERM_CC_FAT	GO:0043233 organelle lumen	49	17.01388889	2.39E-04	XPO1, ZMAT5, TIMM50, DMAP1, PDHB, GTF2E2, GPKOW, MRPL37, SERPINA1, HMGCL, CDC6, MRPL51, RRP1, GPR19, EMG1, MRPL9, LEF1, POLR1C, DARS2, NVL, SNRPB, ZNF384, EDF1, SNRPF, XRN2, THOC1, MRPS15, NAGS, NOC3L, MRPS11, TIMP1, KDELC2, MRPL12, SLC29A2, GEMIN6, NTHL1, SSRP1, DHX9, PDK4, PMF1, SPARC, INTS10, CPS1, SF3A1, CDC27, DDX56, SPTBN1, PARP1, KIF20A	205	1820	12782	1.678686679	0.064293373	0.021907561	0.31522055
SP_PIR_KEYWORDS	ribonucleoprotein	14	4.861111111	2.76E-04	MRPL51, MRPS15, MRPS11, MRPL9, MRPS30, SLBP, MRPL24, MRPL12, RPL39L, SNRPB, MRPL37, LSM10, MRPL38, SNRPF	285	279	19235	3.386656606	0.09319132	0.024159323	0.376959961
SP_PIR_KEYWORDS	phosphoprotein	137	47.56944444	2.87E-04	XPO1, GRIK1, NIT2, ACBD6, PDHB, MAGEC2, AIP, HIST1H2BO, EIF4EBP1, SLC2A4, AGPS, PDE4A, MYST1, SCAMP3, RRP1, DARS, EMG1, TOR1AIP1, PDE4D, SCYL3, PCM1, NVL, PITPNM1, MAD2L1BP, DCLRE1B, CEP350, PRCC, CD33, ZNF384, EDF1, VAMP4, C22ORF9, XRN2, CCBL1, RALGPS2, DIAPH1, RAD23A, ENPP4, NOC3L, SNX4, TIPRL, SLC29A2, HNMT, OTUD7B, RNF168, LRFN4, DHX57, SSSCA1, ODC1, DHX9, GABRA1, EPB41, TAOK2, RFX5, BFSP1, C…	285	7263	19235	1.273068738	0.096961536	0.020191394	0.392983202
GOTERM_CC_FAT	GO:0031974 membrane-enclosed lumen	49	17.01388889	3.78E-04	XPO1, ZMAT5, TIMM50, DMAP1, PDHB, GTF2E2, GPKOW, MRPL37, SERPINA1, HMGCL, CDC6, MRPL51, RRP1, GPR19, EMG1, MRPL9, LEF1, POLR1C, DARS2, NVL, SNRPB, ZNF384, EDF1, SNRPF, XRN2, THOC1, MRPS15, NAGS, NOC3L, MRPS11, TIMP1, KDELC2, MRPL12, SLC29A2, GEMIN6, NTHL1, SSRP1, DHX9, PDK4, PMF1, SPARC, INTS10, CPS1, SF3A1, CDC27, DDX56, SPTBN1, PARP1, KIF20A	205	1856	12782	1.646125946	0.099851071	0.025955962	0.498533073
GOTERM_CC_FAT	GO:0000313 organellar ribosome	6	2.083333333	9.67E-04	MRPL51, MRPL12, MRPS15, MRPS11, MRPL9, MRPL37	205	48	12782	7.793902439	0.235780617	0.052359508	1.269415186
GOTERM_CC_FAT	GO:0005761 mitochondrial ribosome	6	2.083333333	9.67E-04	MRPL51, MRPL12, MRPS15, MRPS11, MRPL9, MRPL37	205	48	12782	7.793902439	0.235780617	0.052359508	1.269415186
GOTERM_CC_FAT	GO:0070013 intracellular organelle lumen	46	15.97222222	9.70E-04	XPO1, MRPS15, NAGS, ZMAT5, MRPS11, NOC3L, TIMM50, DMAP1, PDHB, GTF2E2, SLC29A2, MRPL12, KDELC2, GPKOW, MRPL37, GEMIN6, NTHL1, HMGCL, SSRP1, DHX9, CDC6, MRPL51, RRP1, GPR19, EMG1, PDK4, LEF1, MRPL9, POLR1C, PMF1, DARS2, INTS10, CPS1, SF3A1, CDC27, NVL, DDX56, ZNF384, SNRPB, SPTBN1, EDF1, SNRPF, PARP1, XRN2, KIF20A, THOC1	205	1779	12782	1.612229397	0.236402467	0.043957014	1.273233495
GOTERM_CC_FAT	GO:0005759 mitochondrial matrix	12	4.166666667	0.001051645	MRPL51, MRPL12, MRPS15, NAGS, PDK4, MRPS11, MRPL9, MRPL37, DARS2, CPS1, HMGCL, PDHB	205	227	12782	3.29609971	0.253613078	0.040926253	1.380103503
GOTERM_CC_FAT	GO:0031980 mitochondrial lumen	12	4.166666667	0.001051645	MRPL51, MRPL12, MRPS15, NAGS, PDK4, MRPS11, MRPL9, MRPL37, DARS2, CPS1, HMGCL, PDHB	205	227	12782	3.29609971	0.253613078	0.040926253	1.380103503
GOTERM_CC_FAT	GO:0044429 mitochondrial part	21	7.291666667	0.001342711	MRPL51, MRPS15, NDUFB7, NAGS, MRPS11, PDK4, MRPL9, TIMM50, DARS2, BAD, CPS1, PDHB, NDUFB2, SLC25A12, NDUFV3, MRPL12, BAX, PHB2, SLC25A3, MRPL37, HMGCL	205	595	12782	2.200631277	0.311695882	0.045617327	1.758955089
SP_PIR_KEYWORDS	ribosomal protein	10	3.472222222	0.001965276	MRPL24, MRPL51, MRPL12, MRPS15, RPL39L, MRPS11, MRPL9, MRPL37, MRPL38, MRPS30	285	188	19235	3.58995894	0.502599403	0.109874894	2.660162275
GOTERM_CC_FAT	GO:0043228 non-membrane-bounded organelle	60	20.83333333	0.001967246	XPO1, ZMAT5, DMAP1, MRPS30, HIST1H2BO, GPKOW, RPL39L, MRPL37, MRPL38, MYST1, KLHL20, ARL2, CDC6, MRPL51, RRP1, GPR19, EMG1, LEF1, MRPL9, PDE4D, POLR1C, PCM1, NVL, MAD2L1BP, CEP350, TBCD, TBCC, ZNF384, XRN2, MRPS15, HIST1H2AG, HSD3B7, DIAPH1, NOC3L, MRPS11, GPR4, SLC29A2, MRPL12, SAC3D1, RNF168, SSRP1, DHX9, MYO1A, EPB41, CEP192, C21ORF33, BFSP1, MYO1G, PMF1, FXR2, CPS1, CDC27, SF3A1, MID2, MRPL24…	205	2596	12782	1.44109136	0.421567317	0.059012949	2.56731464
GOTERM_CC_FAT	GO:0043232 intracellular non-membrane-bounded organelle	60	20.83333333	0.001967246	XPO1, ZMAT5, DMAP1, MRPS30, HIST1H2BO, GPKOW, RPL39L, MRPL37, MRPL38, MYST1, KLHL20, ARL2, CDC6, MRPL51, RRP1, GPR19, EMG1, LEF1, MRPL9, PDE4D, POLR1C, PCM1, NVL, MAD2L1BP, CEP350, TBCD, TBCC, ZNF384, XRN2, MRPS15, HIST1H2AG, HSD3B7, DIAPH1, NOC3L, MRPS11, GPR4, SLC29A2, MRPL12, SAC3D1, RNF168, SSRP1, DHX9, MYO1A, EPB41, CEP192, C21ORF33, BFSP1, MYO1G, PMF1, FXR2, CPS1, CDC27, SF3A1, MID2, MRPL24…	205	2596	12782	1.44109136	0.421567317	0.059012949	2.56731464
GOTERM_CC_FAT	GO:0005840 ribosome	11	3.819444444	0.002386661	MRPL24, MRPL51, MRPL12, MRPS15, RPL39L, MRPS11, MRPL9, MRPL37, MRPL38, FXR2, MRPS30	205	215	12782	3.190062394	0.485358492	0.064270156	3.106723301
CYTOBAND	1q21	5	1.736111111	0.00320535	SCAMP3, RFX5, MRPL9, S100A13, GBA	287	89	42222	8.264886662	0.534246448	0.317538608	4.053989751
SP_PIR_KEYWORDS	nucleus	84	29.16666667	0.003531227	XPO1, ZMAT5, TIMM50, DMAP1, CITED4, MAGEC2, HIST1H2BO, GTF2E2, GPKOW, MYST1, ZNF449, ZNF281, CDC6, ZNF45, RRP1, SNAPC2, EMG1, MYCT1, TOR1AIP1, ANP32E, LEF1, IPO9, POLR1C, ERGIC2, NVL, DCLRE1B, MAD2L1BP, CEP350, ASH1L, ZNF384, SNRPB, EDF1, SNRPF, ZFP161, XRN2, MDM1, THOC1, ZNF79, HIST1H2AG, ZBTB9, RAD23A, ONECUT2, NOC3L, HAT1, RRAGA, SF3B2, GLRX2, SLC29A2, SNRK, C12ORF10, NUP210, USP39, OTUD7B, CA…	285	4283	19235	1.323666392	0.715153282	0.164228962	4.73267839
GOTERM_BP_FAT	GO:0034621 cellular macromolecular complex subunit organization	14	4.861111111	0.003610366	ARL2, XPO1, DIAPH1, HIST1H2AG, DICER1, IPO9, SF3A1, HIST1H2BO, PFDN6, USP39, SNRPB, GEMIN6, SNRPF, XRN2	209	357	13528	2.538324421	0.995109492	0.995109492	5.819231867
GOTERM_BP_FAT	GO:0001822 kidney development	7	2.430555556	0.003617425	ODC1, ACVR2B, BDNF, BAX, REN, LEF1, ASL	209	96	13528	4.71969697	0.99516019	0.930431255	5.830290421
GOTERM_BP_FAT	GO:0034622 cellular macromolecular complex assembly	13	4.513888889	0.003788592	ARL2, XPO1, DIAPH1, HIST1H2AG, DICER1, IPO9, SF3A1, HIST1H2BO, PFDN6, USP39, SNRPB, GEMIN6, SNRPF	209	318	13528	2.646083476	0.996240999	0.844514167	6.09808808
GOTERM_MF_FAT	GO:0003735 structural constituent of ribosome	9	3.125	0.003985056	MRPL24, MRPL51, MRPL12, MRPS15, RPL39L, MRPS11, MRPL9, MRPL37, MRPS30	197	168	12983	3.530547498	0.843196254	0.843196254	5.530839678
GOTERM_BP_FAT	GO:0022618 ribonucleoprotein complex assembly	6	2.083333333	0.004147722	DICER1, USP39, SNRPB, SNRPF, GEMIN6, SF3A1	209	69	13528	5.628458498	0.997788286	0.783138615	6.657638747
SP_PIR_KEYWORDS	urea cycle	3	1.041666667	0.004343935	NAGS, CPS1, ASL	285	7	19235	28.92481203	0.786785404	0.175668081	5.792090974
UP_SEQ_FEATURE	mutagenesis site	46	15.97222222	0.004379268	XPO1, HIST1H2AG, DICER1, ASL, GLRX2, TIMP1, SH2D1A, BDNF, SNRK, SLC2A4, CD2, OTUD7B, RNF168, SERPINA1, MR1, NTHL1, DPEP1, HMGCL, GBA, ARL2, ODC1, SSRP1, DHX9, EPB41, TAOK2, PDK4, PDE4D, SCYL3, SPARC, BCAP31, SLBP, PITPNM1, RAB32, ACCN4, MAD2L1BP, LRP1, CEP350, BNIP1, CD33, BAX, EDF1, ADAM22, PARP1, PHLDB2, ABO, THOC1	284	2045	19113	1.51382279	0.985838363	0.880997324	6.674227659
GOTERM_BP_FAT	GO:0006396 RNA processing	18	6.25	0.004670876	DHX9, RRP1, ZMAT5, HSD3B7, EMG1, DICER1, INTS10, SF3A1, SF3B2, SLBP, DDX56, USP39, SNRPB, LSM10, GEMIN6, SNRPF, XRN2, THOC1	209	547	13528	2.129965099	0.998978982	0.747764222	7.467145172
SP_PIR_KEYWORDS	mrna processing	11	3.819444444	0.005451038	ZMAT5, USP39, SNRPB, LSM10, SNRPF, GEMIN6, SF3A1, XRN2, SLBP, SF3B2, THOC1	285	260	19235	2.855398111	0.856355238	0.193943411	7.217697219
GOTERM_BP_FAT	GO:0043933 macromolecular complex subunit organization	21	7.291666667	0.00657974	ARL2, XPO1, GLRB, DARS, HIST1H2AG, DIAPH1, DICER1, IPO9, SF3A1, TRIM4, HIST1H2BO, GTF2E2, PFDN6, BAX, USP39, SNRPB, TGM3, GEMIN6, SNRPF, SLC1A1, XRN2	209	710	13528	1.91446863	0.999939374	0.801796957	10.36524051
GOTERM_BP_FAT	GO:0022613 ribonucleoprotein complex biogenesis	9	3.125	0.006701775	DDX56, RRP1, EMG1, DICER1, USP39, SNRPB, SNRPF, GEMIN6, SF3A1	209	180	13528	3.236363636	0.999949397	0.756605214	10.54758645
GOTERM_BP_FAT	GO:0065003 macromolecular complex assembly	20	6.944444444	0.006934526	ARL2, XPO1, GLRB, DARS, HIST1H2AG, DIAPH1, DICER1, IPO9, SF3A1, TRIM4, HIST1H2BO, GTF2E2, PFDN6, BAX, USP39, SNRPB, TGM3, GEMIN6, SNRPF, SLC1A1	209	665	13528	1.946684894	0.999964152	0.721831324	10.89439894
GOTERM_BP_FAT	GO:0001655 urogenital system development	7	2.430555556	0.007007853	ODC1, ACVR2B, BDNF, BAX, REN, LEF1, ASL	209	110	13528	4.119008264	0.999967842	0.683181684	11.00339759
CYTOBAND	12p13	4	1.388888889	0.008664537	EMG1, USP5, PHB2, LRRC23	287	62	42222	9.491289199	0.873958679	0.49861541	10.61129472
GOTERM_BP_FAT	GO:0042476 odontogenesis	5	1.736111111	0.009427035	DLX2, ACVR2B, BAX, LEF1, PMF1	209	54	13528	5.993265993	0.999999111	0.751743926	14.53001625
GOTERM_BP_FAT	GO:0019627 urea metabolic process	3	1.041666667	0.009761318	NAGS, CPS1, ASL	209	10	13528	19.41818182	0.999999459	0.730656337	15.00686798
GOTERM_BP_FAT	GO:0000050 urea cycle	3	1.041666667	0.009761318	NAGS, CPS1, ASL	209	10	13528	19.41818182	0.999999459	0.730656337	15.00686798
GOTERM_CC_FAT	GO:0005813 centrosome	10	3.472222222	0.009946325	ARL2, DHX9, CEP350, SAC3D1, CEP192, C21ORF33, PDE4D, PCM1, CDC27, GPR4	205	224	12782	2.783536585	0.937894546	0.22324417	12.36818626
GOTERM_BP_FAT	GO:0006397 mRNA processing	12	4.166666667	0.01090646	DHX9, ZMAT5, USP39, SNRPB, LSM10, SNRPF, GEMIN6, SF3A1, XRN2, SLBP, SF3B2, THOC1	209	321	13528	2.41971113	0.999999901	0.739276377	16.62152149
GOTERM_BP_FAT	GO:0043604 amide biosynthetic process	3	1.041666667	0.011810565	NAGS, CPS1, ASL	209	11	13528	17.65289256	0.999999974	0.7392949	17.87590256
SP_PIR_KEYWORDS	mrna splicing	9	3.125	0.012679273	ZMAT5, USP39, SNRPB, LSM10, SNRPF, GEMIN6, SF3A1, SF3B2, THOC1	285	209	19235	2.906320826	0.989218471	0.364276836	16.04493593
GOTERM_CC_FAT	GO:0046930 pore complex	6	2.083333333	0.017957717	C8A, XPO1, C7, NUP210, BAX, IPO9	205	95	12782	3.937971759	0.993510786	0.342822514	21.28497782
GOTERM_MF_FAT	GO:0050662 coenzyme binding	8	2.777777778	0.020015056	GSR, ALDH6A1, STEAP4, AGPS, PARP1, ACBD6, UXS1, HMGCL	197	181	12983	2.912864234	0.999915705	0.990818755	25.03047609
GOTERM_CC_FAT	GO:0005815 microtubule organizing center	10	3.472222222	0.020359582	ARL2, DHX9, CEP350, SAC3D1, CEP192, C21ORF33, PDE4D, PCM1, CDC27, GPR4	205	253	12782	2.46447508	0.996714956	0.355883074	23.79011611
GOTERM_BP_FAT	GO:0042475 odontogenesis of dentine-containing tooth	4	1.388888889	0.021814697	DLX2, ACVR2B, BAX, LEF1	209	39	13528	6.638694639	1	0.901477641	30.62236477
SMART	SM00165:UBA	4	1.388888889	0.022382158	SNRK, USP5, RAD23A, DHX57	132	42	9079	6.550505051	0.959819542	0.959819542	23.49023994
GOTERM_MF_FAT	GO:0000062 acyl-CoA binding	3	1.041666667	0.023678566	ALDH6A1, ACBD6, HMGCL	197	16	12983	12.35691624	0.999985172	0.97543274	28.92652983
INTERPRO	IPR015940:Ubiquitin-associated/translation elongation factor EF1B, N-terminal, eukaryote	4	1.388888889	0.025716867	SNRK, USP5, RAD23A, DHX57	254	42	16659	6.246344207	0.999999906	0.999999906	32.06367063
GOTERM_BP_FAT	GO:0016071 mRNA metabolic process	12	4.166666667	0.028064748	DHX9, ZMAT5, USP39, SNRPB, LSM10, SNRPF, GEMIN6, SF3A1, XRN2, SLBP, SF3B2, THOC1	209	370	13528	2.099262899	1	0.938675418	37.61576014
GOTERM_MF_FAT	GO:0015036 disulfide oxidoreductase activity	3	1.041666667	0.029602115	GSR, GLRX5, GLRX2	197	18	12983	10.98392555	0.99999912	0.969367559	34.83003184
GOTERM_CC_FAT	GO:0015630 microtubule cytoskeleton	16	5.555555556	0.029957671	ARL2, DHX9, CDC6, CEP192, C21ORF33, PDE4D, PCM1, CDC27, GPR4, MID2, MAD2L1BP, CEP350, SAC3D1, TBCD, TBCC, KIF20A	205	549	12782	1.817157581	0.999787279	0.453360813	33.08323867
SP_PIR_KEYWORDS	lyase	6	2.083333333	0.030793827	ODC1, CCBL1, ASL, NTHL1, UXS1, HMGCL	285	118	19235	3.43175736	0.999984943	0.635571105	34.86339845
GOTERM_BP_FAT	GO:0000398 nuclear mRNA splicing, via spliceosome	7	2.430555556	0.030876022	DHX9, USP39, SNRPB, SNRPF, GEMIN6, SF3A1, SF3B2	209	153	13528	2.961378491	1	0.944056391	40.54037091
GOTERM_BP_FAT	GO:0000377 RNA splicing, via transesterification reactions with bulged adenosine as nucleophile	7	2.430555556	0.030876022	DHX9, USP39, SNRPB, SNRPF, GEMIN6, SF3A1, SF3B2	209	153	13528	2.961378491	1	0.944056391	40.54037091
GOTERM_BP_FAT	GO:0000375 RNA splicing, via transesterification reactions	7	2.430555556	0.030876022	DHX9, USP39, SNRPB, SNRPF, GEMIN6, SF3A1, SF3B2	209	153	13528	2.961378491	1	0.944056391	40.54037091
GOTERM_BP_FAT	GO:0008380 RNA splicing	10	3.472222222	0.031691089	DHX9, ZMAT5, USP39, SNRPB, LSM10, SNRPF, GEMIN6, SF3A1, SF3B2, THOC1	209	284	13528	2.279129321	1	0.938369816	41.36389615
GOTERM_BP_FAT	GO:0006412 translation	11	3.819444444	0.032408672	MRPL24, MRPL51, MRPL12, MRPS15, DARS, RPL39L, MRPS11, MRPL9, MRPL37, DARS2, MRPS30	209	331	13528	2.151057402	1	0.932280182	42.08004206
SP_PIR_KEYWORDS	Spliceosome	6	2.083333333	0.032768761	ZMAT5, SNRPB, SNRPF, GEMIN6, SF3A1, SF3B2	285	120	19235	3.374561404	0.999992701	0.62680272	36.65915243
INTERPRO	IPR001163:Like-Sm ribonucleoprotein, core	3	1.041666667	0.033146955	SNRPB, LSM10, SNRPF	254	19	16659	10.35578119	0.999999999	0.999971527	39.35885208
GOTERM_BP_FAT	GO:0021543 pallium development	4	1.388888889	0.03352637	DLX2, BAX, LEF1, LHX6	209	46	13528	5.628458498	1	0.92864985	43.17915243
UP_SEQ_FEATURE	domain:LDL-receptor class A	3	1.041666667	0.034829347	C8A, C7, DGCR2	284	20	19113	10.09489437	1	0.999989481	42.76076703
SMART	SM00192:LDLa	4	1.388888889	0.035182186	C8A, C7, DGCR2, LRP1	132	50	9079	5.502424242	0.993816498	0.921364754	34.53432781
GOTERM_MF_FAT	GO:0048037 cofactor binding	9	3.125	0.035237165	GSR, ALDH6A1, STEAP4, CCBL1, AGPS, PARP1, ACBD6, UXS1, HMGCL	197	249	12983	2.382056143	0.999999941	0.964171517	40.01982963
GOTERM_CC_FAT	GO:0031981 nuclear lumen	33	11.45833333	0.035717166	XPO1, ZMAT5, NOC3L, TIMM50, DMAP1, GTF2E2, SLC29A2, GPKOW, GEMIN6, NTHL1, DHX9, SSRP1, CDC6, RRP1, GPR19, EMG1, LEF1, POLR1C, PMF1, INTS10, SF3A1, CDC27, NVL, DDX56, ZNF384, SNRPB, EDF1, SPTBN1, SNRPF, PARP1, XRN2, THOC1, KIF20A	205	1450	12782	1.419027754	0.999959371	0.490369353	38.14477223
KEGG_PATHWAY	hsa03040:Spliceosome	6	2.083333333	0.039374964	USP39, SNRPB, SNRPF, SF3A1, SF3B2, THOC1	77	126	5085	3.14471243	0.975171018	0.975171018	35.52306943
GOTERM_CC_FAT	GO:0031967 organelle envelope	17	5.902777778	0.039803501	XPO1, NDUFB7, PDK4, IPO9, TIMM50, BAD, CPS1, NDUFB2, SLC25A12, NDUFV3, BNIP1, NUP210, BAX, PHB2, SLC25A3, PARP1, HMGCL	205	620	12782	1.709630212	0.999987523	0.506250061	41.51868051
INTERPRO	IPR002172:Low density lipoprotein-receptor, class A, cysteine-rich	4	1.388888889	0.040222363	C8A, C7, DGCR2, LRP1	254	50	16659	5.246929134	1	0.999796146	45.62064161
GOTERM_CC_FAT	GO:0031975 envelope	17	5.902777778	0.040790817	XPO1, NDUFB7, PDK4, IPO9, TIMM50, BAD, CPS1, NDUFB2, SLC25A12, NDUFV3, BNIP1, NUP210, BAX, PHB2, SLC25A3, PARP1, HMGCL	205	622	12782	1.704133009	0.999990626	0.493907722	42.30793665
GOTERM_CC_FAT	GO:0030863 cortical cytoskeleton	4	1.388888889	0.043173469	MYO1A, EPB41, SPTBN1, TMOD1	205	49	12782	5.08989547	0.999995305	0.494199142	44.17224629
KEGG_PATHWAY	hsa00330:Arginine and proline metabolism	4	1.388888889	0.044105187	ODC1, NAGS, CPS1, ASL	77	53	5085	4.984072531	0.984233705	0.874436093	38.90808423
CYTOBAND	11q13	4	1.388888889	0.0445797	ARL2, PITPNM1, SLC29A2, CD5	287	116	42222	5.072930434	0.999980668	0.933691278	44.44807366
GOTERM_MF_FAT	GO:0015037 peptide disulfide oxidoreductase activity	2	0.694444444	0.044613092	GSR, GLRX2	197	3	12983	43.9357022	0.999999999	0.970677695	47.81166325
GOTERM_MF_FAT	GO:0015038 glutathione disulfide oxidoreductase activity	2	0.694444444	0.044613092	GSR, GLRX2	197	3	12983	43.9357022	0.999999999	0.970677695	47.81166325
GOTERM_MF_FAT	GO:0051087 chaperone binding	3	1.041666667	0.046611157	PFDN6, TBCD, TBCC	197	23	12983	8.596115648	1	0.957742725	49.34551307
GOTERM_BP_FAT	GO:0045444 fat cell differentiation	4	1.388888889	0.047893067	ALDH6A1, STEAP4, SLC2A4, NOC3L	209	53	13528	4.885077187	1	0.972939535	55.67059376
GOTERM_CC_FAT	GO:0031966 mitochondrial membrane	12	4.166666667	0.051341959	SLC25A12, NDUFV3, NDUFB7, PHB2, BAX, PDK4, SLC25A3, TIMM50, BAD, CPS1, HMGCL, NDUFB2	205	394	12782	1.899021914	0.999999567	0.537535227	50.14933651
SP_PIR_KEYWORDS	copper	4	1.388888889	0.052004688	AFP, STEAP4, SPARC, S100A13	285	57	19235	4.736226531	0.999999994	0.767388831	51.90341298
GOTERM_BP_FAT	GO:0006091 generation of precursor metabolites and energy	10	3.472222222	0.052957661	SLC25A12, NDUFV3, THTPA, ECH1, NDUFB7, SLC25A3, CPS1, PDHB, GLRX2, NDUFB2	209	313	13528	2.067963985	1	0.977882685	59.42148974
BIOCARTA	h_dcPathway:Dendritic cells in regulating TH1 and TH2 Development	3	1.041666667	0.053551864	CD33, CD2, CD5	27	21	1437	7.603174603	0.954141279	0.954141279	41.92743162
GOTERM_CC_FAT	GO:0033279 ribosomal subunit	6	2.083333333	0.054201904	MRPL51, MRPL12, MRPS15, RPL39L, MRPS11, FXR2	205	128	12782	2.922713415	0.999999813	0.539108973	52.09815822
GOTERM_CC_FAT	GO:0005730 nucleolus	18	6.25	0.054492501	DHX9, XPO1, RRP1, ZMAT5, GPR19, EMG1, NOC3L, LEF1, POLR1C, SF3A1, NVL, DDX56, SLC29A2, GPKOW, ZNF384, SPTBN1, PARP1, XRN2	205	698	12782	1.607911105	0.999999828	0.523732815	52.29218354
SP_PIR_KEYWORDS	egf-like domain	8	2.777777778	0.055411314	C8A, C7, NRG4, LRP1, LTBP3, CELSR3, ADAM22, ODZ3	285	230	19235	2.347520976	0.999999998	0.764372157	54.21890324
GOTERM_CC_FAT	GO:0005743 mitochondrial inner membrane	10	3.472222222	0.056991006	SLC25A12, NDUFV3, NDUFB7, PHB2, PDK4, SLC25A3, TIMM50, CPS1, HMGCL, NDUFB2	205	306	12782	2.037621553	0.999999918	0.523598828	53.93066267
UP_SEQ_FEATURE	site:Binds AMP, but not cAMP	2	0.694444444	0.05792866	PDE4A, PDE4D	284	4	19113	33.64964789	1	0.999999481	60.90500153
BIOCARTA	h_chemicalPathway:Apoptotic Signaling in Response to DNA Damage	3	1.041666667	0.058262034	BAX, BAD, PARP1	27	22	1437	7.257575758	0.965319573	0.813773183	44.71900899
GOTERM_MF_FAT	GO:0004815 aspartate-tRNA ligase activity	2	0.694444444	0.059039581	DARS, DARS2	197	4	12983	32.95177665	1	0.970681712	57.98381095
CYTOBAND	12q13-q14	2	0.694444444	0.059342995	MYO1A, LRP1	287	9	42222	32.69221835	0.999999525	0.945633723	54.55152856
INTERPRO	IPR002312:Aspartyl-tRNA synthetase, class IIb	2	0.694444444	0.05938326	DARS, DARS2	254	4	16659	32.79330709	1	0.999925472	59.68401286
KEGG_PATHWAY	hsa05322:Systemic lupus erythematosus	5	1.736111111	0.059865042	C8A, HIST1H2BO, C7, HIST1H2AG, SNRPB	77	99	5085	3.335301063	0.996584152	0.849397267	49.05429956
GOTERM_BP_FAT	GO:0006526 arginine biosynthetic process	2	0.694444444	0.060104625	NAGS, ASL	209	4	13528	32.36363636	1	0.984151129	64.20992685
GOTERM_BP_FAT	GO:0006422 aspartyl-tRNA aminoacylation	2	0.694444444	0.060104625	DARS, DARS2	209	4	13528	32.36363636	1	0.984151129	64.20992685
GOTERM_BP_FAT	GO:0010605 negative regulation of macromolecule metabolic process	18	6.25	0.06021149	ZNF281, CDC6, HSD3B7, RFX5, DICER1, LEF1, HAT1, DMAP1, CDC27, TIMP1, DLX2, EIF4EBP1, BAX, PHB2, DR1, PSMD6, MYST1, ZFP161	209	734	13528	1.587317315	1	0.981159129	64.27732035
GOTERM_CC_FAT	GO:0005681 spliceosome	6	2.083333333	0.06029543	ZMAT5, SNRPB, SNRPF, GEMIN6, SF3A1, SF3B2	205	132	12782	2.834146341	0.999999969	0.528428567	56.01781181
GOTERM_BP_FAT	GO:0045333 cellular respiration	5	1.736111111	0.062437907	SLC25A12, NDUFV3, NDUFB7, PDHB, NDUFB2	209	97	13528	3.336457357	1	0.980776354	65.6545583
UP_SEQ_FEATURE	domain:PH	8	2.777777778	0.06358151	ARHGEF3, RALGPS2, DOK5, SPTBN1, CIT, ARHGAP15, DOCK10, PHLDB2	284	237	19113	2.271706186	1	0.999997081	64.43817195
INTERPRO	IPR011545:DNA/RNA helicase, DEAD/DEAH box type, N-terminal	4	1.388888889	0.065534897	DHX9, DDX56, DICER1, DHX57	254	61	16659	4.300761585	1	0.999779232	63.42431135
SP_PIR_KEYWORDS	mitochondrion inner membrane	7	2.430555556	0.067097519	SLC25A12, NDUFV3, NDUFB7, PHB2, SLC25A3, TIMM50, NDUFB2	285	193	19235	2.447868376	1	0.806747759	61.40004198
GOTERM_BP_FAT	GO:0000387 spliceosomal snRNP biogenesis	3	1.041666667	0.06849621	SNRPB, SNRPF, GEMIN6	209	28	13528	6.935064935	1	0.984624707	69.15388609
GOTERM_BP_FAT	GO:0000272 polysaccharide catabolic process	3	1.041666667	0.06849621	GNS, CPS1, FUCA1	209	28	13528	6.935064935	1	0.984624707	69.15388609
GOTERM_BP_FAT	GO:0015980 energy derivation by oxidation of organic compounds	6	2.083333333	0.071465575	SLC25A12, NDUFV3, NDUFB7, CPS1, PDHB, NDUFB2	209	144	13528	2.696969697	1	0.984930097	70.74394774
GOTERM_CC_FAT	GO:0005740 mitochondrial envelope	12	4.166666667	0.072677682	SLC25A12, NDUFV3, NDUFB7, PHB2, BAX, PDK4, SLC25A3, TIMM50, BAD, CPS1, HMGCL, NDUFB2	205	419	12782	1.785715117	0.999999999	0.582724952	63.08592286
GOTERM_CC_FAT	GO:0030864 cortical actin cytoskeleton	3	1.041666667	0.073078521	MYO1A, EPB41, SPTBN1	205	28	12782	6.680487805	0.999999999	0.569951382	63.29611407
INTERPRO	IPR018150:Aminoacyl-tRNA synthetase, class II (D, K and N)-like	2	0.694444444	0.073671824	DARS, DARS2	254	5	16659	26.23464567	1	0.999636784	67.87584564
INTERPRO	IPR004364:Aminoacyl-tRNA synthetase, class II (D, K and N)	2	0.694444444	0.073671824	DARS, DARS2	254	5	16659	26.23464567	1	0.999636784	67.87584564
GOTERM_BP_FAT	GO:0021877 forebrain neuron fate commitment	2	0.694444444	0.074560277	DLX2, LHX6	209	5	13528	25.89090909	1	0.985324374	72.31895698
GOTERM_MF_FAT	GO:0030545 receptor regulator activity	3	1.041666667	0.074872546	PFDN6, IL1F10, ZBTB9	197	30	12983	6.59035533	1	0.98190731	67.00834237
GOTERM_BP_FAT	GO:0022904 respiratory electron transport chain	4	1.388888889	0.075515004	SLC25A12, NDUFV3, NDUFB7, NDUFB2	209	64	13528	4.045454545	1	0.983836881	72.78853807
UP_SEQ_FEATURE	cross-link:Glycyl lysine isopeptide (Lys-Gly) (interchain with G-Cter in ubiquitin)	7	2.430555556	0.076338615	HIST1H2BO, ARL2, HIST1H2AG, DIAPH1, RAD23A, ASH1L, KIAA0586	284	199	19113	2.367311912	1	0.999997342	71.34320623
PIR_SUPERFAMILY	PIRSF001525:lysine-tRNA ligase	2	0.694444444	0.077921797	DARS, DARS2	120	5	7396	24.65333333	0.999990842	0.999990842	61.73964084
GOTERM_BP_FAT	GO:0021537 telencephalon development	4	1.388888889	0.078311412	DLX2, BAX, LEF1, LHX6	209	65	13528	3.983216783	1	0.984020448	74.121245
INTERPRO	IPR013032:EGF-like region, conserved site	9	3.125	0.078816034	C8A, C7, NRG4, LRP1, LTBP3, CELSR3, ADAM22, ODZ3, EPHA3	254	293	16659	2.014605896	1	0.99931291	70.42368347
GOTERM_CC_FAT	GO:0019866 organelle inner membrane	10	3.472222222	0.081998188	SLC25A12, NDUFV3, NDUFB7, PHB2, PDK4, SLC25A3, TIMM50, CPS1, HMGCL, NDUFB2	205	329	12782	1.895173845	1	0.599399321	67.69666213
CHROMOSOME	12	20	6.944444444	0.083622154	MRPL51, MYO1A, TM7SF3, GPR19, EMG1, USP5, LRRC23, ERGIC2, PWP1, GNS, TULP3, LRP1, C12ORF10, PHB2, C12ORF4, ZNF384, SLC25A3, SNRPF, CIT, MDM1	288	2025	43203	1.481584362	0.853566384	0.617333545	49.51263573
CYTOBAND	6p22-p21.3	2	0.694444444	0.0845784	HIST1H2BO, HIST1H2AG	287	13	42222	22.63307424	0.999999999	0.969964202	67.99026268
UP_SEQ_FEATURE	binding site:cAMP	2	0.694444444	0.085626486	PDE4A, PDE4D	284	6	19113	22.43309859	1	0.999995899	75.55727942
GOTERM_MF_FAT	GO:0008080 N-acetyltransferase activity	4	1.388888889	0.086224372	NAGS, HAT1, EDF1, MYST1	197	69	12983	3.820495843	1	0.984761014	72.33053923
GOTERM_BP_FAT	GO:0000245 spliceosome assembly	3	1.041666667	0.086406785	USP39, GEMIN6, SF3A1	209	32	13528	6.068181818	1	0.988099035	77.64191912
GOTERM_BP_FAT	GO:0021761 limbic system development	3	1.041666667	0.086406785	DLX2, BAX, LEF1	209	32	13528	6.068181818	1	0.988099035	77.64191912
GOTERM_BP_FAT	GO:0016052 carbohydrate catabolic process	5	1.736111111	0.087318038	GNS, BAD, CPS1, FUCA1, PDHB	209	109	13528	2.969140951	1	0.986905325	78.00872251
GOTERM_BP_FAT	GO:0042769 DNA damage response, detection of DNA damage	2	0.694444444	0.088794653	MRPS11, PARP1	209	6	13528	21.57575758	1	0.986080939	78.59111748
GOTERM_BP_FAT	GO:0010629 negative regulation of gene expression	13	4.513888889	0.089006051	ZNF281, RFX5, HSD3B7, DICER1, HAT1, LEF1, DMAP1, DLX2, BAX, PHB2, DR1, MYST1, ZFP161	209	504	13528	1.66955267	1	0.984319049	78.67329965
UP_SEQ_FEATURE	compositionally biased region:Asp/Glu-rich (acidic)	5	1.736111111	0.089354843	SSSCA1, SSRP1, ZBED4, LEF1, ZFP161	284	114	19113	2.951723499	1	0.999988222	77.07958306
GOTERM_BP_FAT	GO:0006259 DNA metabolic process	13	4.513888889	0.090990563	SSRP1, CDC6, HSD3B7, RAD23A, DMAP1, GLRX2, DCLRE1B, BTG2, BAX, RNF168, PARP1, NTHL1, XRN2	209	506	13528	1.662953647	1	0.983875968	79.43046812
GOTERM_BP_FAT	GO:0006304 DNA modification	3	1.041666667	0.091083032	HSD3B7, DMAP1, NTHL1	209	33	13528	5.884297521	1	0.981935254	79.46512487
GOTERM_CC_FAT	GO:0015934 large ribosomal subunit	4	1.388888889	0.091516529	MRPL51, MRPL12, RPL39L, FXR2	205	67	12782	3.722460866	1	0.627762784	71.85103131
KEGG_PATHWAY	hsa05020:Prion diseases	3	1.041666667	0.095634479	C8A, C7, BAX	77	35	5085	5.660482375	0.999903695	0.900936899	66.65231992
GOTERM_BP_FAT	GO:0015931 nucleobase, nucleoside, nucleotide and nucleic acid transport	5	1.736111111	0.096534582	XPO1, SLC29A2, NUP210, SLC28A1, THOC1	209	113	13528	2.864038616	1	0.984205849	81.41408301
SP_PIR_KEYWORDS	lysosomal storage disease	2	0.694444444	0.098901058	GNS, GBA	285	7	19235	19.28320802	1	0.900799379	76.00457632
SP_PIR_KEYWORDS	membrane attack complex	2	0.694444444	0.098901058	C8A, C7	285	7	19235	19.28320802	1	0.900799379	76.00457632
GOTERM_BP_FAT	GO:0022900 electron transport chain	5	1.736111111	0.098907668	SLC25A12, NDUFV3, NDUFB7, GLRX2, NDUFB2	209	114	13528	2.83891547	1	0.984086203	82.20696304
UP_SEQ_FEATURE	domain:UBA 1	2	0.694444444	0.09916957	USP5, RAD23A	284	7	19113	19.22837022	1	0.999987072	80.67339156
UP_SEQ_FEATURE	domain:UBA 2	2	0.694444444	0.09916957	USP5, RAD23A	284	7	19113	19.22837022	1	0.999987072	80.67339156
GOTERM_MF_FAT	GO:0005198	15	5.208333333	0.099228183	MRPL51, MRPS15, EPB41, MRPS11, BFSP1, MRPL9, PMF1, MRPS30, MRPL24, COL14A1, MRPL12, RPL39L, SPTBN1, MRPL37, MOSPD2	197	634	12983	1.559232334	1	0.987822187	77.44185336
